# Supplementary material for: Bayesian variable selection logistic regression with paired proteomic measurements
Source: Biom J. 2018 Jun 25;60(5):1003–20. doi: 10.1002/bimj.201700182 (PMC6175404; doi:10.1002/bimj.201700182)
Supplement: Supplementary file 3 — Supplementary Material [file BIMJ-60-1003-s003.zip]

Archive with 49 entries (46 files):
- Data_and_code/Comparative_analysis/
- Data_and_code/Comparative_analysis/Code_Comparative_Analysis.m
- Data_and_code/Comparative_analysis/fold1.txt
- Data_and_code/Comparative_analysis/fold10.txt
- Data_and_code/Comparative_analysis/fold2.txt
- Data_and_code/Comparative_analysis/fold3.txt
- Data_and_code/Comparative_analysis/fold4.txt
- Data_and_code/Comparative_analysis/fold5.txt
- Data_and_code/Comparative_analysis/fold6.txt
- Data_and_code/Comparative_analysis/fold7.txt
- Data_and_code/Comparative_analysis/fold8.txt
- Data_and_code/Comparative_analysis/fold9.txt
- Data_and_code/Comparative_analysis/simulated_data_scenario_3.txt
- Data_and_code/Comparative_analysis/simulated_group_scenario_3.txt
- Data_and_code/Comparative_analysis/SS_SGL.R
- Data_and_code/Main_analysis/
- Data_and_code/Main_analysis/Code_Data_Analysis.m
- Data_and_code/Main_analysis/Code_initialization_step_mcmc_run.m
- Data_and_code/Main_analysis/Code_MCMC_simulations_run.m
- Data_and_code/Main_analysis/Code_simulations.m
- Data_and_code/Main_analysis/leftmost_interval.m
- Data_and_code/Main_analysis/logistic_ml.m
- Data_and_code/Main_analysis/results_sim_1.mat
- Data_and_code/Main_analysis/results_sim_2.mat
- Data_and_code/Main_analysis/results_sim_3.mat
- Data_and_code/Main_analysis/rightmost_interval.m
- Data_and_code/Main_analysis/sample_ks.m
- Data_and_code/Main_analysis/simulated_data_scenario_1.mat
- Data_and_code/Main_analysis/simulated_data_scenario_2.mat
- Data_and_code/Main_analysis/simulated_data_scenario_3.mat
- Data_and_code/README.txt
- Data_and_code/Sensitivity_analysis/
- Data_and_code/Sensitivity_analysis/Code_initialization_step_mcmc_run.m
- Data_and_code/Sensitivity_analysis/Code_MCMC_simulations_run.m
- Data_and_code/Sensitivity_analysis/Code_Sensitivity_analysis.m
- Data_and_code/Sensitivity_analysis/fold1.txt
- Data_and_code/Sensitivity_analysis/fold10.txt
- Data_and_code/Sensitivity_analysis/fold2.txt
- Data_and_code/Sensitivity_analysis/fold3.txt
- Data_and_code/Sensitivity_analysis/fold4.txt
- Data_and_code/Sensitivity_analysis/fold5.txt
- Data_and_code/Sensitivity_analysis/fold6.txt
- Data_and_code/Sensitivity_analysis/fold7.txt
- Data_and_code/Sensitivity_analysis/fold8.txt
- Data_and_code/Sensitivity_analysis/fold9.txt
- Data_and_code/Sensitivity_analysis/leftmost_interval.m
- Data_and_code/Sensitivity_analysis/logistic_ml.m
- Data_and_code/Sensitivity_analysis/rightmost_interval.m
- Data_and_code/Sensitivity_analysis/sample_ks.m
