# Supplementary material for: Bayesian variable selection logistic regression with paired proteomic measurements
Source: Biom J. 2018 Jun 25;60(5):1003–20. doi: 10.1002/bimj.201700182 (PMC6175404; doi:10.1002/bimj.201700182)
Supplement: Supplementary file 3 — Supplementary Material [file BIMJ-60-1003-s003.zip › Data_and_code/Comparative_analysis/Code_Comparative_Analysis.m]

%%%%%%%%%%%%%%%%%%%%%%% SS-SGL vs. Bayesian variable selection%%%%%%%%%%%%%
% combine results from SS_SGL
probgl=[];
for i=1:10
   fold=load(sprintf('fold%g.txt', i));
   beta_sgl=load(sprintf('beta_sgl_fold%g.txt', i));
   [a,b]=ismember((1:200)',beta_sgl(:,1));
   probgl=[probgl a];
end

% calculate "selection probabilties" from SS-SGL
p_sgl=sum(probgl,2)/10;

% load results based on Bayesian model
load('../Main_analysis/results_sim_3.mat')

% compare delection results from both approaches
p_isotope=probgl(1:2:end,:)+ probgl(2:2:end,:);
p_is=p_isotope~=0;
p_mean_isotope=sum(p_is,2)/10;
p_all=p_isotope==2;
p_mean_all=sum(p_all,2)/10;
p_shape=probgl(2:2:end,:)==1 & probgl(1:2:end,:)~=1;
p_mean_shape=sum(p_shape,2)/10;
p_intensity=probgl(1:2:end,:)==1 & probgl(2:2:end,:)~=1;
p_mean_intensity=sum(p_intensity,2)/10;
p_mean_isotope_BA=(results.varhist(1:2:end))./length(results.nrvars);
isotopes=(find(((results.varhist(1:2:end))./length(results.nrvars))>=0.7));


% figure 7
state.varlocations=varlocations;
h=figure('PaperUnits','centimeters','PaperSize',[20 12],'PaperPosition',[0,0,20,12]);
subplot(2,1,1)
hold('all');
title('marginal posterior probabilities of inclusion (BVSLR)')
scatter(state.varlocations(1:end/2),(results.varhist(1:2:end))./length(results.nrvars),'k')
scatter(isotopes,p_mean_isotope_BA(isotopes),'k','filled')
ylim([0 1])
xlim([0 state.varlocations(end/2+1)])
subplot(2,1,2)
hold('all');
title('average probabilities of selection (SSSGL)')
scatter(state.varlocations(1:end/2),p_mean_isotope,'k')
xlim([0 state.varlocations(end/2+1)])
scatter(isotopes,p_mean_isotope(isotopes),'k','filled')
scatter(state.varlocations(1:end/2),p_mean_shape,'r','filled')
print -dpdf f7.pdf

% table 1
prctiles=[1 2.5 5 25 50 75 90];
pctls=[min(results.nrisotopes) prctile(results.nrisotopes,prctiles)];
pctls2=[min(sum(p_isotope,1)) prctile(sum(p_isotope,1),prctiles)];
pctls3=[min(sum(p_shape,1)) prctile(sum(p_shape,1),prctiles)];
m=[[pctls(1) pctls(2) pctls(3) pctls(4) pctls(5) pctls(6) pctls(7) pctls(8)];[pctls2(1) pctls2(2) pctls2(3) pctls2(4) pctls2(5) pctls2(6) pctls2(7) pctls2(8)];[pctls3(1) pctls3(2) pctls3(3) pctls3(4) pctls3(5) pctls3(6) pctls3(7) pctls3(8)]];
cHeader = {'min' '1' '2.5' '5' '25' '50' '75' '90'}; 
commaHeader = [cHeader;repmat({','},1,numel(cHeader))]; 
commaHeader = commaHeader(:)';
textHeader = cell2mat(commaHeader);
fid = fopen('table1.csv','w'); 
fprintf(fid,'%s\n',textHeader);
fclose(fid);
dlmwrite('table1.csv',m,'-append');
