# Supplementary material for: Bayesian variable selection logistic regression with paired proteomic measurements
Source: Biom J. 2018 Jun 25;60(5):1003–20. doi: 10.1002/bimj.201700182 (PMC6175404; doi:10.1002/bimj.201700182)
Supplement: Supplementary file 3 — Supplementary Material [file BIMJ-60-1003-s003.zip › Data_and_code/Comparative_analysis/fold10.txt]

1
17
25
34
47
60
68
69
78
90
115
122
133
144
147
157
174
179
197
205
213
227
236
242
253
