# Supplementary material for: Bayesian variable selection logistic regression with paired proteomic measurements
Source: Biom J. 2018 Jun 25;60(5):1003–20. doi: 10.1002/bimj.201700182 (PMC6175404; doi:10.1002/bimj.201700182)
Supplement: Supplementary file 3 — Supplementary Material [file BIMJ-60-1003-s003.zip › Data_and_code/Comparative_analysis/fold6.txt]

9
29
49
52
54
55
72
77
87
95
113
114
124
129
131
134
164
168
170
171
198
207
210
228
239
246
