# Supplementary material for: Bayesian variable selection logistic regression with paired proteomic measurements
Source: Biom J. 2018 Jun 25;60(5):1003–20. doi: 10.1002/bimj.201700182 (PMC6175404; doi:10.1002/bimj.201700182)
Supplement: Supplementary file 3 — Supplementary Material [file BIMJ-60-1003-s003.zip › Data_and_code/Comparative_analysis/fold8.txt]

16
22
28
45
51
57
79
93
96
108
109
112
123
132
149
150
156
185
189
199
202
204
206
230
235
