# Supplementary material for: Bayesian variable selection logistic regression with paired proteomic measurements
Source: Biom J. 2018 Jun 25;60(5):1003–20. doi: 10.1002/bimj.201700182 (PMC6175404; doi:10.1002/bimj.201700182)
Supplement: Supplementary file 3 — Supplementary Material [file BIMJ-60-1003-s003.zip › Data_and_code/Comparative_analysis/simulated_data_scenario_3.txt]

0.255981584318697	0.582495674716397	1.75038539535493	1.01160879500681	-0.289415557627538	0.163952750212187	-0.362829602243991	-0.287884324430303	-0.0439792208560526	-0.0992222402799701	1.22262012673556	-0.392508984612193	-0.164346449819790	1.12396244915360	-1.04393302754207	-0.109717515598087	1.08379672194238	0.0590101362722472	0.838366003479044	1.48193264641482	-0.751979382713916	-0.500057788565781	0.277214291911936	0.0878583193934517	-0.579804146365440	0.0946077746113844	1.53473437942825	-0.175042024162318	0.214040505642296	0.0535006669904429	0.957011122503746	0.470755913652006	-0.279129640261347	-0.732228855269121	-0.373996174465364	-0.313793419860102	0.313967331838180	-0.144142283141410	0.401706968611551	-0.912665627791636	-0.167586040346862	-0.482715094389436	-0.218181366005921	0.836027459164504	-0.182474495578104	0.0260790605484978	-0.282779735144734	0.145544077017280	-1.17560234598212	0.641863659794687
-0.876373096930653	0.213187746264812	0.207907193754670	0.806432025574436	-0.0941850384388573	0.561843850694834	0.666477205576185	-0.586170711044340	-0.703108393757226	0.918373224090756	-0.0305694317890922	0.873476153579073	0.0986691384578324	-1.08712631322037	-0.889255809949768	0.769486675055475	0.308650826035611	-1.49395687099764	0.0173211515279616	1.33800170288894	-0.359667516146416	0.743891992437714	-0.618462836970413	-0.0660832444121610	0.829386168756968	-0.317659365104007	0.586632571346346	-0.120892948569531	-0.365211914132022	-0.416640334191147	0.840248451144933	0.0261460068082131	0.909266935967306	-0.569721463092056	1.14549347879956	-0.0884905375749158	0.885877861495087	0.690768829599021	0.408808516250329	-0.0881212369476445	-0.571333587393604	-0.545391772670787	1.91333627811912	-0.610298375514183	0.915948597883325	0.424959015784180	0.406617082537070	0.105408730772817	-1.30455893408299	1.26543053289425
0.272592638013737	-0.346507180424889	-1.42413016866434	0.475512756905501	0.428466273405582	-0.347826010630770	-0.315769636807524	-0.648909381576008	-0.236817862058645	0.434621143574864	-0.281873370564768	-0.166253792682064	0.0563989659082551	-0.191898163038906	-1.15325010436399	0.203542391053433	-0.337332435396968	-1.22664449765204	-0.637047556427848	-0.174777632982866	-0.0661038835925788	0.363892028455371	0.207823903247458	0.434708457042558	-0.990593938630018	-0.316560108969086	-0.171810532587571	0.968828992616855	0.526020615329714	-1.58876951661553	0.0191477560161072	0.779933022081456	-0.283173849979188	-0.475461864704263	-1.32075495378640	1.02733306792956	-0.180610336143624	0.560495376709247	-0.820851044684606	0.922268257976796	-0.289730094122151	0.979512310890474	0.781333860823157	0.407801543316927	0.914054683249095	-0.877761700038948	-0.392295421503488	-0.132849696556879	0.447714070783937	-0.479438057711498
-0.806611808357925	0.519620155429374	-0.837277892507468	-1.62186582622886	0.203498750513232	-0.00170751844673919	-0.885880268720133	-0.807008248845160	-0.00785619419678802	0.447451334524455	-0.411886478542863	0.145712734313243	0.0766259532514806	-0.407240033477338	0.256467477866954	-0.230874553749489	0.495188538136092	1.10857291813232	-0.640832396653528	0.0848321130951483	0.0640805799635143	-0.675107672516679	1.45713088650822	-0.373077287021169	0.121464486284290	-0.820227237094388	-0.170662859708280	0.965925962000742	-0.0187499275900877	0.199914802636435	-0.339222811156639	0.870899394456754	0.377185494244757	-0.221389371943857	1.12782609578113	0.174353284977038	0.867913724546382	-1.09683410737720	1.46285574971814	-0.451346366865919	-1.18500403744967	0.222506155589004	-0.626627296601878	-0.0625183480407501	0.740473634606431	0.193488504678051	0.357928134725704	0.279407359175591	0.411428552413597	-0.272866366415868
0.374426921728480	0.459082128341675	-0.0672726347345660	0.451164996610736	-0.418252382823840	0.0560374498631998	0.604952101259492	-0.555367244494929	-0.0141647460845866	-0.674571624295103	0.605909791023588	0.390422411080120	-0.00381779339087557	0.380239873211795	0.878317571151155	-0.381841319771570	-1.86825961759008	0.310819464356946	-1.45534547728519	0.887721205473832	0.175405440906472	1.24235151989078	0.620245222706219	0.00750920263951623	0.611900154924248	0.226474516147428	0.645107749778938	1.02906293433568	0.394560050850732	-0.215625669202007	0.259745538917690	0.456709371784998	0.192087643594302	1.12424750068777	-0.116717048932708	1.23182306844448	0.305165608765329	0.820594463012396	0.309114859099821	-0.398149804036535	0.329729801732500	-0.379117338565055	0.138019687339385	-0.396541695744176	0.222458459972457	-0.733341830595063	0.751663826205809	-0.409058621086515	0.0635595158067498	-0.476768219184546
0.540119102955140	1.61724013456667	0.675541700416944	-0.126535208440705	0.262913850169685	0.291413252345271	0.686384511277625	-0.626903056214394	-0.372089656732476	-0.605722610322218	0.364327812012979	0.191049282701580	0.325308006967746	-0.404219442067544	-0.0277749075870014	-0.416918291285362	0.274614936007845	0.177620590280118	-0.686302215656547	0.471240088867627	-0.819243355626489	-0.264378288941809	-0.238410315527164	0.0531147213496841	0.419621419228888	-0.433690178124233	0.475652289785437	-0.0860931951422513	-0.318117399984025	0.753692597368038	0.283425690192620	0.306875185916849	0.545417271614101	-0.184398081988012	1.44561863568501	0.643627327220734	1.61837030239590	-0.0155914404347558	0.989203047380452	0.0880195516368898	-0.992966420579827	-0.342165913848878	-0.528060364063109	-0.985609763148396	-0.623232041409783	-0.0304586618116014	-0.338409576301386	-1.20216557008957	0.450552860578929	0.869150383039050
-0.177205129947706	0.664437909876371	0.417459241216875	1.06083876512134	-0.958932340148737	0.371111994519839	-0.780782547479406	0.313642286468480	-0.715653998446427	0.287773892658932	0.438043120008278	0.375817017242353	0.133209280393563	-0.454802718660355	-0.361944611801724	-0.990092915238888	0.0918074954775406	1.26983139087777	0.516011777626472	0.552673225431352	0.979298709418136	-0.481678849711486	1.25958156746827	-0.438761222089398	-0.613940502932918	1.72140361082205	0.118005929387254	0.795035793029293	0.245119381868864	-0.169202113849063	0.697946333865772	-0.822461648221372	-0.409244689645744	-1.14006071077233	-0.0103094187708773	0.541791036705803	-0.803884973002368	-0.963073310995026	-1.02494076660336	0.176212837324488	-1.11343113945682	-0.659410325042722	0.000408908618131031	-1.14823169826463	0.840363857283266	0.790763509961290	0.397637111844996	-0.338100313455728	-1.20371388085478	0.229494168765032
0.238650268363707	-1.71913572909780	0.218210704881019	0.181068389741034	-0.730165251164033	0.266652077982122	-1.00189933011956	0.578823267850737	-0.656375665261017	-0.609568059995793	-0.941504851287209	1.05421643498705	0.504764958791788	0.208112289597696	-0.874818328212388	-0.531878295372152	1.31887553154429	-0.672670067898826	0.832587610189690	-0.00356904594117306	2.11693903787686	-0.474066312407182	0.540628139795874	0.0387539149481167	-1.04260669267689	0.406341828618027	1.24912485583593	-0.216054542466797	0.684351989715922	-0.985523099132103	-0.611562905885241	-0.410199594618021	0.0267889712423902	-0.979633345499896	0.365505812112700	-0.924344231045620	-1.26378573327428	-0.270058609295984	0.0917980630840208	0.703961088347631	0.239296284294274	1.22894958145855	-1.04444942265014	0.231409422381464	0.337715426973909	-0.119145852142123	-0.193385441418027	0.283457713332031	0.0476463084255497	0.252762974497069
-0.764548962675037	0.378783435666638	0.128169105492869	-0.137287619639151	-0.0734586628958470	-0.0809094080951251	0.297635717657941	0.542319866145994	1.38558265950605	-0.251797500036207	0.444644552819873	0.687234017824685	0.00667320953531556	-0.325918583890516	-0.245800277066900	0.373236825727194	-0.0341220428540476	-0.585837336982821	0.0248641052208394	-0.101716552607031	-0.528654037091874	-0.889861578656110	-0.622620922088020	-0.601470863372363	-1.00716094340461	-0.0785071943977665	-0.452450163645916	0.573853158254274	-0.0714340239622721	0.426122668025355	1.09610555886678	0.655695582337221	-0.269166112911471	-0.131788321650837	-0.652671206135714	0.126793170937025	-0.488311535825175	0.0549449130954605	0.168522402792678	-0.0552363017789409	0.407452172935815	-0.309610821895113	-1.07506045749614	0.520235318557307	-0.535759697315983	0.260621586051235	0.957751006756947	0.582432958178388	0.435755677738294	0.00772328975856054
-0.529528065519902	0.569791377861420	-0.598534199352888	-0.186072776822654	-0.191116553985482	0.779918044221905	0.361205723362700	0.265588763522988	-0.312014358743692	0.679366008542220	0.924775581773886	-0.403072142713699	-1.59419562573077	0.197823695519712	0.436028916299303	0.845049063344542	1.24740559222446	1.34763205842029	-0.471450365102335	-0.694171945868229	1.11474600785000	-0.137918034193249	1.14152168766070	-0.159675654504277	0.990393759175746	-0.0837704910318079	0.531224766815816	-0.168031803450794	-0.397732322078109	-0.810474146395193	-0.0871900810507689	0.788692763749183	0.255762621193475	0.763973035691552	-0.502956359183230	-1.11247106519942	-1.04058905365977	0.246545498063952	0.168302522526357	0.486446324691152	0.198337336106595	-0.887436117794026	-0.809263984783469	0.896741945139394	-0.882577702659278	-0.0368868977534996	0.190854212415159	0.147374099132482	0.441709864149196	-0.115978912338047
-2.01578897855337	-0.00137896742589139	0.904624279480590	-0.725081709797838	0.787819100366463	0.0688687854700521	0.755844031064905	0.0924584053272383	0.717000097360198	0.582260162131794	1.52013820534230	-0.287871443153874	-1.04403409372576	-1.12627063602416	0.612406173572879	0.102559501829882	0.00273022574395483	-0.543507325132048	0.219769338508436	0.148693782706353	0.515114294613414	1.01534897800504	0.409441395419500	0.321997189515275	-0.107053496201144	0.129065881974989	-0.943917209433690	-0.558980007448640	1.29717388315628	-1.21804138996905	-0.933075066370049	0.0501942876170102	0.291343073393104	1.23314002897002	0.460998170044160	-0.819164960489791	0.805588664582633	-0.517749622696361	-0.638706658625071	-0.0860686235971142	1.91310840038762	-0.599581196039854	0.251356964003710	-1.15388068417531	-0.404653582935647	0.264071702615590	-0.307168979072738	-0.775126085277223	-0.340545667460515	0.329060001225180
-1.15752263783070	-0.433087997217766	0.635256241513426	0.314985413843522	-0.607575593839946	-0.237272745004439	-1.08881626238406	0.480044624133765	-0.384011854685483	1.19900031081196	0.439646618559345	-1.41857525652066	-0.708253518237604	-0.709789915059436	0.632966372665034	-1.24509264571936	0.261173435737941	-0.397429177656028	-0.000252745603348189	-0.379665127722230	-2.24714361656564	-0.0825251506846525	-1.29299430599204	-0.670472035970864	-0.673639951680784	-1.19895856047060	-1.49394850979766	1.13851359057145	-0.354950813920466	0.586673672353592	0.190561144015509	-1.44743205428290	-0.0408871052147374	0.350592992952391	0.0742721583756169	0.791783282959313	-0.901026349533368	-1.14981590660024	-0.746796128053613	0.602041260709685	0.218488020482290	0.583493720300817	-0.0268059554888000	-0.0972777752009209	0.287016866188782	-0.561285710475579	-0.664956837023904	-0.325032261940490	-0.122718236840178	-0.188219927961603
-0.134044312706205	-0.730430200896881	-0.125067861624525	-0.665862724455457	-0.168995539424697	0.477005166703034	-0.311605235252317	0.117373839462919	-0.325252148535008	0.872187978325129	-0.420077666616953	-0.294971279477442	0.0652727022706697	-0.957754093955846	-0.591446479206986	-0.0780740631949246	-1.06408949155677	-0.419029070674604	-0.358694675624375	-0.306716966957449	-0.378178069433808	0.203205989811087	0.584846595288092	-0.517458202282568	0.792702875014742	0.415645991876863	-0.129710874326142	-0.574201580386251	0.399129535936069	0.813922535001558	-1.53888067571583	0.465280515860902	-0.251617616622940	-1.74027874735414	1.11337561691411	-0.439362740654789	0.845881582840632	1.62218266638563	0.633719577414081	0.871949458221585	0.609497097712668	-0.764407565917684	-0.0256528817077000	-0.0334567148159465	0.456025731893551	0.162761630056876	0.0666126874557662	-0.848936423114258	-0.191942024867921	0.574855240517225
0.251869314921707	-0.390886666832248	0.406524757248137	0.364508091412596	-0.271055143879504	-0.146317889577458	0.369352377082772	-1.81465470273112	0.338865393723067	1.30403274946754	0.517819996626329	0.00589493605238504	0.906471507418114	0.394752263540928	0.324552730117814	0.507757667361320	-0.355624900513960	-1.26612377161200	-0.266713630930842	-0.812653969983785	-0.674372796330072	0.173998472031414	0.0331931295601237	0.0865775199849829	-1.60059907250545	0.220479875897538	-1.29046772476466	-1.22312925940157	-0.248484351618885	-0.0825512068014897	1.40146731560683	0.944431141668593	0.618373776492051	-0.431055084066092	0.504062035431792	-0.178459216412616	0.0387371472820746	0.0907168631386074	0.748828805383323	-0.0997559024731044	0.109461952928974	-0.800035874446859	1.00045138167167	0.541382704137148	0.575743057820816	0.131005614201484	0.126106251448062	-0.185844187055183	-0.0290192133761014	-0.245764874940945
-0.741177604498894	-0.724252622321954	0.0147345199167376	0.605633906459865	-0.292847762256321	0.447185628623963	0.418028798204337	-0.0772726861345144	0.446984610986232	-0.624604856802950	-0.678128324085983	0.683542572487852	0.517956768042372	0.375228564190164	0.0333777353003816	0.266279425122461	0.560284787708077	0.213485340388396	-1.03867052359973	-0.329308694232669	0.295769596439922	-1.07848249543911	0.332464236708770	0.682202348567271	-0.733272739217239	-0.934597715023974	-0.198526292651951	-0.546066641771978	-0.0557554605205428	-0.0328173543273284	-0.171638802725994	-0.0236840047630348	-0.103467425927439	0.243898527680365	-0.457673119097834	1.05715373681166	-0.303230027110129	0.217785852591430	0.380872739527175	-0.445891058644584	-0.684603185139247	-0.0897692127381998	-0.448220950033123	1.31037176826621	0.252775453816350	-0.832406561938911	-0.254755891053039	0.494264351867964	-0.796736232915813	0.0175899421869276
-0.501796049414125	0.496335200924597	0.664747886732400	-0.393684251912018	-0.288233412115314	-1.00458895579587	0.182184846684986	0.281245309481090	1.25837998880598	0.544551489543971	0.142175722402017	0.755111728243961	0.287783788081842	-0.175505081289155	-0.174172347808408	0.00815304485071342	0.951825334543343	0.313955064575212	0.247092616775291	1.17062695142098	1.50662028636166	0.0664034050780509	0.740609347612444	-0.887591767933016	-0.205998799644913	0.320683134902030	-1.13708836889308	0.442943445155401	-0.428139647530200	-0.257131839628251	0.147025351963217	0.479497381270355	0.0611507077793251	0.488926208377140	1.15816267411026	-0.112915926959636	-0.598796923284211	0.212515949281490	-0.853290726923255	0.226998747383085	1.41462411371899	-0.626130051191375	-0.507475771054828	1.32298990334587	0.401915550556702	0.278823053831634	-0.363161115002979	0.0214797413372833	-0.781105153419715	-0.469604384660318
0.292611727293634	-1.10929485983864	-0.174884091749466	-1.41826360476126	0.507700188455421	-0.378011097250975	-0.138541808807851	-0.352636197666891	-0.237865022734430	0.437238383973928	-0.191502210191215	-0.500452229232158	-1.76488124455970	0.499203237968111	0.426504791593667	-0.366340930822461	-1.58868912316432	0.300754397732204	-0.734191419310338	0.599184387476309	0.593220516946841	-0.929618953128717	0.747110270677315	-1.98409821394629	-0.714087655464534	-0.262757259025057	-0.0972821496517800	-0.0882216952402270	0.306856615985134	0.567568001844537	1.15060085577887	0.617481753361502	0.378305693364402	-0.0863101264291944	-0.272456228504545	0.00265338916057286	-0.278441590494922	-1.32707466074278	1.10850046604963	1.13907559033253	1.47336904260137	-0.941475163132458	-0.432774335449417	1.21365771347739	0.305625904937216	1.62054667010577	-1.15492511872001	-0.0766428885131031	-0.134130284906771	-0.764877081492068
-0.724164684118460	0.719408170711350	-1.79875968545854	0.0234877751657650	1.07239898979668	-0.548445499748048	0.107579679219558	0.208473640771444	-0.675991424722870	-1.26107611450512	0.385114950554229	-0.460602213659374	-0.523242143615566	0.833607813631010	0.554335390409569	-0.809110419364882	0.0189314865283326	-0.540807627988004	0.103058957440969	-0.685651892422001	0.886809567805945	-0.165730871988443	-0.433850277668104	-0.327651399565716	-0.00851298155651240	-0.440993949991085	-0.861390567069166	-0.460273225153873	-0.158771162425574	0.475453763315083	0.544913560442282	-0.940266236307444	0.150876230458926	-0.266852396912982	0.219008009389818	0.297779147018132	-1.02550645486950	-1.70988183681199	-0.474040090880909	0.0924770981331753	-0.925716639319263	0.100534017098808	-0.106726887941248	1.40650220638146	-0.0342045695344303	1.07013069662982	-0.419451882564506	-0.327394071952986	0.910123037692798	1.27184317680046
0.0567206110348319	-0.793055324653218	-0.478709727922274	-1.57750866795850	-1.15159086337126	-1.45825227649022	-1.31673684713034	0.212475222681957	-0.790227576238969	0.581385343961799	1.08956660013911	-0.560636512463920	0.247477668988237	-0.596488976512536	-1.01493137030380	0.381884068689302	-0.705760520044421	-0.473694741992939	0.221525898113534	-0.557361102976497	0.286194791566322	-0.362226543276967	0.184155282228002	-0.619273853867109	0.626459839932136	-0.766955707452914	-0.467745144504817	0.990707714859780	-0.123186924106796	-0.887952053351525	0.289703148762089	-0.243868467714677	-0.355368241677649	-0.264266376710318	-0.335187799465635	1.27133272005434	1.22814851642976	-0.244019747673159	-1.20236226798477	-0.772630330846881	1.03804658267925	-1.13517738678855	0.661249266976999	2.11946340082305	0.135194859312030	0.134344127449917	-0.958901373086558	-0.649401896693037	0.846746148954503	0.280932089397700
0.418729084578406	-0.550195529309361	-1.10324694703174	1.15846395396789	0.787441625076441	0.399121752461846	-0.235720248194312	0.389140064931783	0.139148537342782	-0.367153680828001	0.523556610096285	0.573334302458299	1.16813876251500	-0.894264161385582	0.473826492044670	0.367092417345572	0.107118925353299	1.15356660239706	0.599863028535683	1.17129807212899	1.48603331385192	1.13013730347541	-0.321140829204206	-0.451655359811556	0.432891743417551	-0.518546000407105	-0.530096886072556	-0.314081343070861	1.45226251024029	0.203770061422466	-0.152777790810683	0.0413536086910294	-0.299643417690937	1.43109191150975	0.656582580897178	0.415311463721370	-0.473213022285722	-0.0182739930005076	-0.743699676279826	-0.109109643667887	-0.742546075356550	1.11550377145877	-0.132746468150498	-0.545671715966971	0.108856355864527	-1.27058724921676	-0.171399965353479	-0.370601921391396	-0.726560319642049	0.680162210063611
0.0938799412066439	0.301946979916236	0.605913774688369	2.23287751975337	1.31568856125130	0.682508697594175	0.549046827768005	-0.239879605691760	0.494930160420336	0.435124108475955	-0.217064130925310	0.175196563740770	-0.392212998932733	0.633665803992585	-1.07460932081233	-0.109226604335568	-0.178934585245015	0.218889595053967	-1.35777758331237	0.0368299559093587	1.53781327954600	-0.450590008362864	1.07940467405642	1.40987760311818	0.0992806119475227	0.128002234089444	0.473679628140241	-0.455258249548560	0.214666298135967	-0.461493944160579	0.422259759981466	-0.316124429111415	-0.542915375208125	0.641889592837599	-0.348708519114633	0.532875940200294	0.545445246229064	0.00901770986918949	-0.155369304992881	-0.244587119835365	0.269462745030717	1.07563840463224	-0.261007353818028	0.454328284033030	-0.0863320721813279	0.0397996724076178	0.944392559523024	-1.66859578324358	-0.269214755517064	0.542949140515243
-0.482744881073390	-2.17387281846546	-0.451383256114590	-0.926363466870401	-0.881065608475290	0.390923443024305	0.465371601986002	1.23419259533841	-1.89004898426830	-0.196759353989156	-2.01526953466411	-1.30154437579289	-0.167652441711194	-1.02961148273975	0.572757324023431	-0.694508347590792	-0.0523098360345361	-0.359992014252791	-0.725190952195700	-0.0952166528383470	-0.0535153375816342	-1.43433943493076	1.52321125446620	-0.660612001509290	0.194580900676811	0.878435426735678	-0.162251650386618	0.433200529817728	0.129633981740030	0.225599679234256	-1.02775549924207	1.06842747075336	0.135376668511543	-0.408123145893124	0.686855497458813	0.546957584233230	0.662923520427035	-0.0226058388493026	0.824010468257590	-1.40231476551412	0.0199284279716102	-0.727879469396995	-0.766650056134975	-1.68511058252428	-0.113794409069715	-1.13626477418203	-1.21354747582614	0.556812468564586	-1.81372175210883	-1.16234623129508
-0.705031025063170	-0.243964548466028	0.0444050452484757	0.638630639741772	-1.58527439729694	0.202804762890785	0.790325402268377	-0.572658131881061	-0.231686469256633	0.657913208950474	-1.47312822704653	-0.830525304478363	-0.770506572881980	-1.00269164218862	0.409415842164585	-0.420500963537498	-0.468726834919039	0.201433745655427	0.985517569401970	-0.332887813947751	0.332864961638029	-0.427135242983348	-1.09940213641675	-0.140628457365083	0.598908974915966	-0.00156413402658692	-1.51303972617051	-0.289053385456824	0.245592517684178	-0.915675764011239	0.0766164168716791	-0.584236295340598	-0.369533768025825	-0.950220208036732	0.869433868872727	0.567205985644652	-0.948403449224797	0.677747735616071	0.0679468770898125	-0.568956538730391	0.0689802592399560	0.213772541721216	0.299867892579188	-0.373555138104457	0.188556055769113	-1.08839282487406	1.41720063564292	0.0417290161224958	0.479171579043895	0.558934247278581
-0.394534990740711	0.0301737521580235	0.178763669948179	-0.351200180892058	0.555269095525756	-0.662213475120654	0.269123205678255	0.307713105853099	0.397540407061941	-0.320101312652859	-0.537135600352267	0.0998030911343869	-0.296714838791204	0.0808756039544000	-0.844978979245700	0.518935292688233	-0.134219495911395	0.659634683811162	1.18074316165306	-0.473299677657296	-0.246508714339559	-1.49404999927854	0.0898519571130727	0.357858403679484	0.852993835178454	0.208256632122975	0.514880417267157	0.111526593517347	2.02981753103443	0.519530199447736	-0.824206311895482	0.281169069161368	-0.816861927561152	0.207843632114952	0.719997019959111	-1.29679078277585	0.874723503783564	-0.651317685648928	-0.673686129199499	0.869092123476387	-0.561043624898770	0.0978092189587023	1.96101263186006	-0.698472159484878	-1.10664345016777	-0.224741260632558	-1.01604166896919	-0.231022099728058	0.520286187908873	0.0468000332988087
-0.498442626252539	0.128146977277739	-1.80564023329894	-0.200473013939930	0.135897718285742	0.457942580282291	-0.881010582578453	0.127271266065693	-0.195426814212626	0.388771252140637	-0.546452338985657	-0.0640631525221361	-0.862222676515134	-0.802927265319880	-1.11121245421750	0.215651025241213	0.321050051253355	0.293609725440403	-1.06814586605927	0.562766842705369	-0.0672197627611532	0.410620118328701	0.425816692124220	1.32064442242387	-0.532701899695170	0.255896492265510	1.26825359729775	0.0650611789275965	-1.27618218463046	-0.385513106837642	0.303792448672386	1.03208485175090	0.505846976883786	-0.658809408813366	-0.374596081198617	0.437958275688779	-0.284655434692520	0.620484802683255	0.498908748666075	0.131804187718839	-0.381118804685396	0.0774150177029542	-0.824001622352813	1.45152153117331	0.510283652675202	0.930147868886365	-0.311162845317377	-0.477769152574615	0.587540523981516	1.91488295138750
-0.942221192485696	0.101151893240957	0.866516364331993	-0.104437570709185	-1.17673663102208	-0.222671454654163	0.890813591036950	-0.520607753106958	0.280796763850325	0.505639461701913	0.514602863310047	-0.586132612941274	0.420349570128008	0.0279973675033782	0.780713307832383	1.34174497032416	0.846191804602937	1.46590216373862	0.541893778413248	0.151483260861840	-0.464849292024634	-0.134628030167271	0.490403867540394	1.19266522932128	-0.119713186156211	0.459911781823551	-0.0399370974816050	0.465509620186407	1.37771681830649	0.0107604949551280	0.673490060325719	-1.43599813767061	0.0229002153500661	0.239911283361559	-0.235878382331369	-0.590634673798313	0.395573988835429	-0.119938264237487	0.285279099077159	-1.71351453872078	-0.106944323946991	-0.655818883410236	0.832096692607490	0.287540544274873	1.31912752124855	0.400304166892355	-0.0488803951649375	-0.189865836347688	0.775457062652952	-0.505711353884769
0.615451233098783	-1.44847290808910	-1.20723491058451	0.377975934552106	0.323191781037387	0.00374706000739722	-0.0856481810161849	0.773030439663370	0.822021267849845	-0.414054448923685	-0.495330038261754	0.133247266746331	0.643325863184131	-1.23754032754930	-0.0930523845843330	0.606378716755465	-0.941548822878523	-0.875623477513939	-0.301876682931733	0.225678307542638	0.263634543464485	-0.0229671284660591	0.589939688531458	-0.122577566080088	0.295835409080167	-0.886006768492538	1.43053948532443	-0.354909285702541	-0.00686005296733889	-0.470983914719714	-0.941802905157871	0.449586695481136	0.578280245594234	0.358091514193452	1.26968926709375	0.911889602618951	-0.140865149320564	0.795381736447656	-0.309267351166981	0.425421491493425	-0.135148427796782	0.475054909316656	0.149454611254300	0.525352722831523	0.419602642594556	-0.233257155237554	-0.492751395605452	-0.660894992061636	0.102796390001938	-0.197560565964468
-0.135623387794003	0.00915848142659753	-0.275263381766160	1.45714775759979	0.680759569256331	-0.659262171922314	0.364551326323053	0.593390015487514	-1.14728572922073	0.379299746308417	0.415874520138011	-0.227053437142077	0.845603392317100	0.292688050710187	0.185189414538795	-1.49758404171659	-0.334583809574524	-0.900098229133701	-0.537946647117136	-0.168571102607432	1.67197601825021	0.0513419972315285	-0.160321514749629	0.447554973121425	2.33133000492610	0.0128766611553866	-1.87174603718322	-0.412101118239592	0.0695892413260825	-0.391640472626535	-0.865605201738568	-0.943638560370310	0.0326340472852829	0.460876589332718	-0.0425896549380952	-0.168073084757303	0.00194403956481622	-0.00319611915879873	0.258188830059236	0.208808092582938	-0.905675781548141	-0.766682956089317	0.449830507298974	1.01755124628407	0.914556274507317	-0.0989067287798288	0.947928753792584	0.167453504023139	0.117487463081102	-0.615740357063551
0.184205614680811	0.189675644031461	0.0667276945340801	0.960730098918132	0.162594075925117	-0.730990043806383	-0.998075194985426	-2.01547841102045	-1.35158420501737	-0.265652729723059	0.841281399945169	1.24259128779550	0.242503572644340	0.557950209907112	2.24684058816156	1.39949268490296	-1.41063557716261	0.862938206012960	-0.347413994791015	0.939407336141060	1.16507639779353	1.22719930029518	-0.641339711589709	-1.37124704219455	-0.0386376557979361	0.135617964247034	-0.0856312789029039	0.526375740262857	-1.20413930296951	0.0199326646741385	-0.809040596932595	0.503882444873394	1.55578141843685	0.549515379683481	1.28010390792227	-0.114550184853490	0.760076753593199	0.782531570926440	-0.0849974907557478	0.0566156145329694	-0.0840091642904761	-1.74241379460780	0.875243218854942	-0.233631225015974	0.315017107776542	0.316283565850143	0.821433446224720	-1.50801377620949	0.315419156112153	1.50935581378930
-0.765163488493998	-0.845724239587651	-0.289932326547984	-0.952572406662210	0.532752793532353	0.974322871809879	0.918368463645225	-0.408045527561718	0.735813613931332	1.20744562918456	0.657672306403898	0.280950388343182	-0.916092574238019	-0.241093927819647	1.65001519178061	-0.142430941085951	-0.218990722611727	0.0367989822210633	-1.03086544827596	-0.444643640417334	0.289685122292028	-0.0322509805877528	0.294249877710416	-0.816150591918486	-0.123069773442978	-0.288084168350518	0.134174655051517	-0.942473001024780	0.0896559280757624	-0.548089434629600	-0.371379197217854	1.36434339099029	-0.345920648875287	-0.768680104110269	0.217331613804031	-0.839838193652034	0.140186689682540	-0.337458997377205	-0.805984259399484	-1.49982277739191	-0.514855584044662	1.64380164663097	-0.282511135016920	0.262767795242418	-0.905164653124621	-0.785379652717337	2.36714011534947	0.421998998985023	0.279647646730173	-1.12280156046458
-0.430242804885992	0.800664366877460	0.474653875871922	0.110695105918922	0.0465119887574160	0.173862321809024	-0.364828233474579	0.227579744946567	-1.27627256027008	1.02224594812957	0.330693525935266	0.214089026179382	0.402601494034443	0.155551054561876	-0.378889803713060	-1.06472741931989	0.00965005148934217	0.309729548508781	-1.43357687429482	-0.779001172242426	-1.58228950558183	0.617437592613474	0.619554750457608	0.759710723316615	1.27834674733586	-0.321978825301505	0.0642900895898743	0.0463335122638811	-0.476464430104729	1.28110552993748	0.392502493759540	-0.536485890228762	-0.340826565840533	0.0744138720737796	1.21856213908387	-0.590191391434177	-0.545668462179083	0.371540850746297	1.25480763163960	0.548845210057335	0.314946204861404	0.605240077453490	0.816253958327883	-0.299854917328509	0.730844014734883	0.0279904642253527	-1.19331855394590	0.995642835424790	-0.410891240992650	0.0869121260510387
0.164475650924692	-0.395685305395117	0.00214219007194309	-0.773183623405235	-0.00538310867404973	-0.594779398571197	0.221483947941616	-0.238296959133241	-0.100193881215068	-0.0165614747226692	-0.00283468304719843	-1.39879860435600	0.198549790365885	-0.270756627400062	0.881426448979231	-1.78728158121192	-0.0342854226268555	-0.717931959652053	0.427924219570906	-0.0284651219693329	-0.512960506048804	-0.189221192255250	1.51899166125679	0.117792658077035	0.000626611766350003	0.664865366759447	0.314682773403552	0.818265780991401	0.0452149706491803	0.825418820827324	0.251769427744562	0.181362480359772	0.693495118390077	0.895969803998897	1.29879248023746	-0.363079896873693	-0.627284088259264	-0.439260385963300	0.0644463629427583	0.394719954671590	-0.801420084040080	1.28373641350744	1.00886285083292	-1.19070089425993	-0.380520472317816	-0.178640312635077	1.34793909964019	0.0276075998677892	0.274976456376920	-0.720310062549099
-1.21542122296880	-0.222177594152501	-1.53925976767662	0.174579794226122	0.707191802551165	0.760514087895495	0.290297461817106	1.49940980814672	-0.494284189165935	0.775516296107632	-0.656064174717167	0.673973925736743	0.276931941947623	0.0610467133357593	-1.12021357668794	-0.304468306639720	0.855634800724569	1.91554708590295	0.134000238174262	-0.480109128732464	0.387624143906844	-0.792629522972065	0.674984479306791	-0.290399919197287	-1.31007190316269	0.436481851488364	0.398235348420677	-0.335499735255022	-0.707194195800003	0.353860675806735	1.13060179782578	-0.354667892208992	0.762940124734204	-0.400803811440984	-0.614041220987493	-0.316165040889276	0.810080245898913	-0.907761273686519	0.159225469517294	-1.43978171286643	-0.228315022183518	-0.266583114346536	1.26903396565165	-0.109509588080284	1.67553995950540	0.107452879101847	0.475797162128465	0.594225603008546	-0.218969007402828	1.01091852190770
0.103739471092992	0.343390512080783	0.0169573696597062	0.208308282718983	0.791320966184016	-1.02133832029129	-0.426419537104818	0.544065172848562	0.538060474940197	-0.493169009963209	0.760260892229770	-0.523153219466643	0.233586546573027	-0.677987618382006	-0.680285437326079	-1.07998765732236	-0.577872072871147	0.157313824754232	0.824625084768925	-0.731266924082613	-0.221254547681377	0.366495306880227	0.202319789148700	1.90543791547297	0.858346154217116	1.34129890342377	-0.251177324894668	-0.210400206492108	0.403148947502212	-0.166677811038990	0.765368263674898	-0.127391952647277	1.55886062376583	-1.31326401201885	0.0329535545719220	0.143260124226676	0.200367800356449	-0.920597236889562	-0.298327081347088	0.162386227861262	-1.04828366957042	0.0775812487138400	-0.938549374404301	-1.31791627833412	-0.155053809333323	-0.469812652065702	0.195544127966452	1.01494934321218	1.06208528574887	0.101211903666475
-0.345053227182775	-0.0904826049902386	0.391844725817723	-0.809338535718668	0.244557051553023	0.904711127053148	-0.856242859644513	-0.423582411643644	-0.153120597632270	-0.189195261927212	0.345779487469067	0.0655576582720260	-0.430634350115704	0.303373713161258	-0.651666180843653	0.604288449033699	0.436379167852930	-0.877733550907334	-0.0862878506560895	-0.184895525741274	-0.958267266756825	0.511746267390127	-0.806968358856876	-0.139523297420001	0.0523222603706483	-0.0700312489322244	-0.485119582732843	-1.42130007833688	0.490525696379613	-0.732502628297928	0.815729425630343	0.762442994360363	0.768902600025946	0.834397078504555	0.383061822157691	0.0314176576927745	0.519892654002804	-0.476092878134707	0.217561714493632	1.11675235341122	0.0909207398260486	0.989681226286391	0.489043370635178	0.0587338245004659	0.749794402073760	-0.696539572316840	1.35522416518091	-0.799787240855393	-0.576221448989011	0.711119897219455
0.245368235389665	-0.0309534553689594	0.0253039646429338	-0.892995624760369	-0.542779322952389	-2.00873090077833	-0.140619212034588	-0.832516664953039	0.818612960150914	-0.527469063033768	0.461465914768567	-0.00161629277495881	0.0873941433348813	0.598897871965410	-0.118313118129437	-0.0794250537884610	-0.863931472493496	-0.479507443219208	-0.505040176812397	0.188140368502171	1.23371016393608	0.900890611253182	0.0684830384034731	-0.650340211320808	-0.0216152595830818	-0.124463497050189	-0.790769863069937	-1.65419372081226	0.739644883074408	0.200981067407712	1.18072086573727	-0.986408247629677	-1.39426016999700	0.153135251594261	0.464849478246608	-0.743007409257905	-0.926376976892361	1.34959396087677	-0.501091251333925	-0.182200003520516	0.897736926265827	-0.180227259743488	-0.000408908618131031	-0.689335195153304	0.0685631666184328	0.467892299093194	-0.302290998075508	-0.360278712022746	0.230750923232068	-0.904413786576285
-0.383900146910328	1.87563427500649	-0.804949386053114	-0.265100067308517	0.447140865204185	-0.227298639333583	-0.610259342977296	-0.417249461856470	-0.855482701744044	-0.349380320789621	0.119498533628037	0.421303132022032	0.742461659262393	-0.215769443662354	-0.351199262555335	-0.916101986351062	0.147191078551763	1.08080276931115	-0.0242147187611192	-0.208290664199907	0.267482494177115	-1.20737138544827	-0.446899916003914	-0.401456728043034	0.962876124868234	-0.0563162840235874	0.364603058083125	0.471254652614431	0.725395825326499	-0.679408815136164	-0.299127581318689	-1.14334138358644	-0.963819760983188	-0.735719771845483	0.0575583897040944	0.150862466206187	1.41930147120875	0.314112155345341	-1.41650792875679	0.970772820321206	0.226702680486721	0.207576779363531	0.477075153594184	-1.47275014612939	-0.414139004321544	0.645581879710914	-0.133502256037690	-0.447272945595955	0.852490938563253	0.639837478685543
0.375172947119297	-1.19817177675494	-0.448647607804544	0.492264608528938	-0.988202935185504	0.482718672932308	-0.151610851967601	0.855488474065380	-0.360194981429368	-0.582253073330322	-0.316941334238337	0.0204800665368957	-0.206029120329714	0.149570456889764	-0.161643941035974	-0.0673323838052760	0.202738254798512	-0.714310662108406	-0.151326173351851	-0.0513579978746188	-0.214770623318516	0.781945063061165	-0.579682846012870	-0.473472562124827	-1.36291086291716	-0.832723093405317	0.0137246059368136	0.151291949679233	-0.00986270122086336	-0.563847493774441	1.13345907846673	0.718145663127803	0.502413226603772	-0.214581530266339	-0.707168792975311	-0.151108359119678	1.81817443918663	0.567454768144498	-0.466640280271904	-0.809115813090510	-0.135763808514970	0.626951944663126	0.965499763735730	-0.506316033253349	-0.190625278717419	0.465110773261004	-0.298496838045341	0.670252521142631	-0.606591973642251	-1.34652905232083
1.22588868475709	-1.09057064329282	1.13850254966303	0.395752699221842	0.625143646723517	0.399281997237815	-0.244271110383218	-0.194319234662924	0.955878009875394	0.110468003332678	0.178423656920148	0.158001136724641	-0.959578023835178	-0.675652631255076	-0.835294539682179	1.77882328991465	0.305448899384109	0.436928947922190	-0.0385239824726790	1.36041340672271	0.0552028983601394	-0.527046172585091	0.0423151794752460	0.344805800196867	-0.837007341197536	0.378771981620000	-0.430578064951080	-0.170429178172099	-0.120742789755970	-0.0274853665663381	-1.02468617340446	-0.968161495405834	-0.0744587315096542	0.0245770141085282	0.168226029747439	0.845027882821040	-0.570605054660818	0.584359450373650	-0.306233615939020	0.412188637282701	1.03190232443516	-1.35739036480395	1.12020554852127	-0.291736359472241	1.04960600383766	-0.728795273889585	-0.0989173902601672	0.508739548381754	-0.863705032634512	-0.336377072430591
-1.45469249842217	-0.0509474656852587	0.572438049154150	0.961621968942049	0.677598699659358	-0.809553069814530	0.982558585407776	-0.518967997070344	0.236465926414343	-1.34500890555441	0.146052144076456	-0.421730813302053	0.0329187633034729	-0.0415178843331578	-1.49840242808205	0.558655617618102	0.631541708647575	0.692870015462504	-0.116282690560661	0.204000890497744	0.191597643551135	-1.28292778781580	-0.775191121806658	-0.816434062177568	0.127498340829229	-1.24331221113240	0.869178996355823	0.795506478032851	-0.955879053277051	-1.18549584831288	0.639706625878625	0.165636939892461	1.38944504567056	0.256543908910639	-0.867903162308182	-0.675498780691145	-0.913778548489006	-0.568741575351375	0.399638561615404	-0.681640708752039	-0.331458799667440	-0.169019274671954	0.131074574164699	-0.0345524162478439	-0.438155146457950	-0.172370327093465	0.0848664735529815	-0.391126864530951	-1.03237078985801	-0.883431664523899
-0.550477088357654	-0.971873095361681	0.184311544320509	-0.996713032340830	1.53115356211714	0.0308285520834607	0.517393240755848	1.10275636701441	-0.529346513651311	-0.00746281360040191	0.786646464928030	0.768672758781941	-1.53173499128517	0.837980375912678	-0.280925020851117	0.942989649770239	-0.0120307777268504	-0.863593165783548	0.942119429385066	1.46803552155745	0.251863414929696	0.319740804878379	0.195985906005398	-0.699159572197245	0.591493175006869	-0.120427615672039	-0.159653825250998	0.944181022324299	-0.469281633585234	0.259185462187176	1.24027919949725	-0.108040207221983	0.349841191317323	0.433311143090836	-1.14433953027569	0.710861777240083	0.0903406450472478	-0.396825988526127	-0.485323344865098	-0.535423538079520	-1.06762936699316	-0.159316222639868	0.310742081847575	1.12487112239162	-1.02744342276503	1.45648051643124	-0.513618045034146	0.00773063299336724	-0.660616596336943	0.456757339173442
-0.712392449357346	0.356622094229042	-0.929078143118150	0.132950977971518	0.226404386023379	-0.838447794487650	-1.03361508851379	0.980825535307576	-0.701463149167670	0.107754584254315	1.33834451566460	0.717989767411599	0.0526997980294607	-0.117576357816680	-0.503175758465081	-1.13165493352150	-0.801703274389670	-0.631752124444226	-0.513170473506839	0.281589291483446	0.107311484774670	-0.123319062517234	0.473035196038150	0.703979169494278	0.343435139997012	-1.86482954723191	1.12566295609827	-0.742273742741691	0.614114622953397	0.218526303297474	-0.0841105022039539	-0.427107694450020	1.82460479967264	0.615268613961444	0.304506170444721	-0.00102235853228925	0.614662945636226	0.603103293327415	0.600099265413937	-0.755406682528214	0.281234651484485	-1.17399225161067	-0.114656890274031	0.417802055452110	0.449148382395853	0.506539526224004	-0.590355584833784	-0.0397570946043657	-0.156810100438405	-0.423680150375743
-1.33114620502138	0.607224999321008	0.0893756316442471	0.749979364781929	-0.276752071071264	-1.10836172300287	0.787737411589299	0.0548152510309326	-0.415380262806102	-0.401863218793253	-0.242446082599958	0.0672779054236681	0.617612482729462	-1.29569521735779	0.701769599065019	0.698589018055583	-0.154461859515331	0.759473057301999	-0.576363217547181	1.30777208617147	1.88316412754768	0.992327882983733	0.519163071063330	0.289752597487120	-0.0704376483034040	1.38426603237656	-0.457074928415252	-0.0449977770824954	-0.247289299640833	1.18703861299293	0.919323620350310	0.355147165852704	-0.543809515798188	-0.00135560236532291	-0.358653080159330	-0.145006113345312	-1.40911649343274	1.45070779686831	0.432572402755108	0.0964870920950827	-0.516256666180049	-0.475976948879345	-1.18846799049919	-0.196007070623996	-0.133113157682766	-0.784601700735553	-0.688709753288499	-0.691847709633885	0.579849244774617	-0.118104007159280
-0.103585910372617	-0.991808803615257	-0.737740644169666	0.410576264803998	0.931640934656333	0.815935659885650	0.253578900898872	1.05246666011892	0.339857030235738	-1.22882638812344	0.199312877965176	0.446211057101552	-0.373578629437105	0.502193645524860	-0.493614770623073	0.262393221482812	-1.42796637915539	0.778305868906269	-1.16015726223380	0.709139539352986	-1.22424026209703	0.938375687919265	0.0264736369140435	0.527610175229932	0.397482078996404	-0.0241377916353256	0.550863424164059	-0.0370930882202821	-1.91252537277896	0.241215367793485	-0.441195770304329	0.457821184237748	0.104371604372863	0.512255808490521	0.285432989895599	0.764243730191726	-0.153075755429808	0.0842913658569599	0.840937257604053	-0.381525210334810	-0.487909681404007	0.316444148690705	0.319496315095055	-0.150268651639091	-0.503524542647988	-0.00874572803456342	-0.889335121317669	0.725501504131137	0.564980690778160	-1.46938817632179
-0.806861443531032	0.662443062445120	-0.144148964915489	0.315464567959822	-0.00222777726768397	0.0547480774323732	-0.665729271357402	0.272191699290224	0.451533332940963	0.00746281360040191	0.638716297555688	0.412805890240107	-0.0443027611864306	-0.693878119449908	-0.613277498300493	-0.816358914577432	-0.883266018394790	0.302756552738607	0.126539015975191	-0.267327321665687	-1.61715388681787	-0.151728910538423	0.264805434287698	-0.829430036271952	-0.0607668009167001	0.371422091504758	-0.669266907031819	-1.07573773300551	-0.363990399721696	-1.09419814361095	0.533422678050588	-0.710632573869141	-0.643084785757556	-0.246775644682956	0.683585309218127	0.215020659001417	0.460834485786389	0.395783571950792	-0.0639979380598758	0.0300787072516668	-0.168171742041118	-0.646769556712483	-1.04460440789976	-0.0214978336670311	-0.799016519834748	-0.740206892676250	-1.85561532494436	0.969293845331527	1.72718923019757	-0.227005823589986
-0.702662880858365	-0.201151006583095	0.218097852076234	0.455249464771167	0.471878550773804	-0.543897543118801	-1.20265742633572	0.519329253223233	-0.0325676641893588	-0.185825502437775	0.789988730588160	0.375273158537146	-0.340932974029221	-0.248790033853976	0.979897081201959	0.0350994225342057	-0.534732843010535	0.212857604254189	1.04708986095983	0.486829882291709	-0.143392001139203	0.0145231069659465	-0.351096173860534	0.479613127423016	-0.387602747800654	0.476114227701504	0.103466429321247	-1.29550004865373	-0.523933728123685	-0.488430656516903	0.217536039807025	0.227854494396202	0.904988215913810	-0.230042901935903	0.119791984046022	-0.602210525451593	-0.436453438615791	0.0458736959357710	-0.0420436452332961	-0.0973002610203273	-0.724860550669916	0.910512739156560	-0.509773071803097	0.125783703673199	-0.779625020674432	0.437774358721629	0.0348015356374337	0.649111762716836	0.501463155888335	-0.940628775626050
-0.539336166841766	1.45804723141556	1.46373705725484	-0.895475160802724	-0.836741133773333	-0.545476794554480	0.367221925266130	-0.749474444836364	0.856270286830391	0.947213867919811	0.871012361319995	-0.481181865338412	0.122608779654583	0.504004037182159	0.800758630614234	-0.286932096428473	1.21793007074073	-1.44481938437571	-2.24859057551539	-0.193199756860283	-1.02301013661213	0.455995156860212	-1.49747782045487	0.0496999120720982	-0.823957955823345	0.141548321137993	-0.328832435063615	-0.949100925576994	0.00835580108319167	-0.759882909756230	-1.45422467163624	-0.128246256152509	0.745070585797736	0.192110436635362	0.388233112897000	0.0341250348091478	0.471714081156643	-1.04584451068835	0.205076349768241	-0.594894128107994	-0.401776518408538	-0.904080723248650	0.635835255004809	0.474187310859467	-1.01393427247900	-0.200152571305540	0.455786984795041	-0.516906028818025	-1.14641360990500	0.855093151766246
-1.06391054060514	0.321924018737241	0.699656360132176	-0.162525078781096	-0.699495478375739	-0.280907066308570	-0.791308904314735	-0.122406926368200	0.208818394950008	-0.239777689212771	-0.655636651338529	-0.198871155186802	-0.381408906310531	-0.141405981632274	0.525904328464540	-0.174072833509627	-0.474525471600595	1.42897343433308	0.427634952929624	-1.25854207091686	-0.115044713574323	-0.651461042865493	0.930797321499449	-0.321420549865915	0.865336290580072	-0.562947786131665	-0.428196745354514	0.365650149004385	0.782965978177272	0.968117821246506	-0.0379112319725432	0.321798218952454	0.554846803296376	0.390655606453885	0.137760826203060	-0.550418326140061	0.546507280420714	-1.38535877409262	-0.538524454298693	0.533653495031755	0.334702457339559	-0.728025089381267	0.0652323496144397	-1.19757532552365	0.243594579314799	-0.521989499621558	-0.836418218184762	0.595154909955982	0.638018434588335	-1.35499694323291
0.230374128518242	-0.830752135091525	-0.781425981464148	-1.18647042977664	-1.24062227298209	-0.144456942299063	-0.810942184965080	-0.578247263265055	-1.55497960432126	1.01899534544848	-1.90810426725453	-0.258810712609645	0.752372503687720	1.10511464857375	-0.654502640327344	0.322926535618530	1.07043111988455	0.897439563069044	-0.465303527618638	1.10183007047790	-0.670317438004676	0.733939519522182	1.04446242775062	0.739585490649279	-1.32875388160205	0.469821536144696	-0.621513290933601	0.563865061694446	0.0578598835526068	-0.704114987886550	-1.15406977345266	-0.743693960241669	0.852184304974715	0.397196063689578	-0.0572813978395553	0.890559943293975	-0.556591648605735	-0.627641568765944	1.88187221835209	0.543065660094891	0.0521178885402174	-0.432553563855481	-1.05870019684314	-0.550348764071012	-0.566568630617480	-0.779355821499556	-0.0677769940272182	0.896324410997304	-0.410997376523833	0.343234035632849
0.0573628085567047	-0.385209536715493	0.193545788164318	0.192200771682682	0.242096084899752	-1.10879957774067	0.354822231966640	-0.0571309084061402	-0.432013116464442	-0.440919434351474	0.376970931325464	1.19320882504307	0.217968258245345	-0.0188291973699953	0.125113718409976	0.705089348732712	0.0963869082283879	0.211409142932755	0.335740339358111	-0.0728891847898768	-0.290907257567597	-0.354840891223193	-0.624026348655246	-0.902665660410687	-0.419607094384531	-1.08707144789192	-0.403728793144521	0.621763912012220	-0.986743941528588	-1.22945402833967	0.465252229745336	0.390981623765279	0.694006572154535	1.05850581055970	-0.562488150469669	0.786916632550177	-0.304250252014382	-0.0382794267260523	-0.517954449841986	0.0779951525295291	-0.382267734645351	-0.219397471652247	-0.420028785449150	0.916785509543154	0.378434705832947	-0.0486185065564369	1.15666449494428	-2.12625514550916	0.376886223017369	0.341339199721391
-0.894467372561154	0.564941248199827	-0.522498523425351	0.192104831955467	-1.14398312382636	0.105892232539851	1.03373669143651	-1.21262613825011	0.0552962947341436	0.701418939987736	-0.00645239401734951	0.614275008515556	0.900870904536993	-1.21697399367871	-0.703389876329948	-0.837531840687338	-0.905095092536541	0.518531610572679	-0.537643613936776	1.18621278973207	0.00188943919460127	1.05270065824061	-0.655205478451010	0.701506037053695	0.715095012605587	0.136633724862014	-1.13980435193266	1.06992454573306	0.151783105020969	-0.445102145435309	0.337034728107808	-0.413667532195388	-0.147828328736604	0.227255406298331	-0.0985279706845902	0.873791335607685	-1.27382007035241	-0.429130745289702	0.643535457607817	-0.958745516824190	0.282929348288619	1.61053220803664	0.174011268027442	-1.18118740866090	0.908277552328584	-1.79208016406757	-0.652044380713550	-0.103199396220797	-0.0471782330478376	-0.328982267390085
0.819026164146290	0.827353658540714	-0.321226097834439	0.194549750212073	0.111022264689175	1.65384132531994	-0.381550093906362	-0.211551640023193	-0.706453932746464	0.290449918626667	-0.654021149014165	0.725085071387499	-0.716618200727581	-1.46972635577072	0.271153005575571	0.626920082734762	-0.496255130650328	-0.255448882861585	0.534492958579492	0.692627455359088	1.48690199978924	-0.624124630678388	1.71437529708897	0.181855945168706	-0.456179200985562	0.129237968803567	-0.408601941529259	0.582377741530964	1.03833079557686	-0.0187117091328648	-0.416083824379154	-0.0119308238930122	-0.738570660910150	-0.292410152970307	-0.945371454184270	-0.385848612614682	-1.12148002154783	2.45754962824040	-0.470943048242367	0.478512433140633	0.552568259783570	-0.367373986943793	-0.185544438484292	0.711414592165694	0.158286800005146	0.554362822426179	1.44076817606787	-0.366533974778968	-0.732190040247987	-0.486585507781060
-0.174159280740389	0.705464029608669	-0.903608437245091	-1.07902146631259	0.0282249954052676	0.0894445395548903	-0.314888508111097	0.526253198743799	0.326270815579706	1.00736347207718	-0.686203052724733	-0.211352363791989	-0.518023215539036	-0.252365945194294	0.920395386831192	-0.659243288693150	0.741975727199239	-0.267538031639869	-0.775283424220054	-0.511239150754790	-0.329401615286642	-1.30811675145804	-0.206669960332998	0.131313345590497	-0.633031010419253	-0.311659780183081	0.419481576641710	0.541355365226009	0.262010537371047	-0.419149681271861	1.51734884271022	-1.05220731869987	-0.940675684649404	0.426140491961272	1.59156801992711	-0.111534742787580	0.250281472455307	0.260848552269679	-0.873208430222794	0.294646764643123	1.17243589377103	0.501728880638637	-1.13294056214062	0.938345712741707	-0.735919126136221	-1.06066157104206	0.336757204507486	-0.451639417985513	1.22730871170555	-0.802267683414095
-0.148350328153034	0.0718322892430169	-0.238445549809026	0.509630953198028	-0.248584323794189	-0.783424280295751	0.954897260299037	0.939385126009137	0.0932626598944174	-1.16754180959991	0.0502247341779705	0.326967785466312	-0.437811605168133	0.110684658936544	0.462328595071569	0.183463679631860	0.0809904883950934	0.645247518126041	0.379540782029732	1.02742026559075	-0.237470619201291	0.0916456618174541	0.827814767636787	-0.0628259190064083	-0.818858412386950	-0.238377755274103	0.765304993317238	-0.0192547062306909	1.12354022632331	0.447334886709703	0.327141621012298	-0.569145760083468	-0.268629438344517	-0.492266349811238	0.574747417026502	0.538221777681919	0.255491937909735	0.283432021673748	-0.0199928988648588	-1.01368766108596	0.734914989106740	0.148863985420699	0.180861074026966	-0.142035359859355	-0.411442417773389	-0.418216363276366	0.800245801316977	0.518122142495828	0.472529877749634	0.207304523338095
-1.18446317974773	0.380160183322123	-1.45242125201045	-1.12009193703722	-1.06187655292502	-1.80473641677639	0.151511371423655	-0.673782671164375	0.168597363198031	0.360316267001615	-1.40963646328579	-1.91395041016959	-0.0761333348713890	0.161880587399965	-0.362718200301257	0.733351126999469	0.0793563533329092	1.15275561384179	0.992202760931935	0.511457075273391	0.988240728251516	1.25336302504247	0.270541550414079	0.684814081892881	0.790897531846051	-0.496112069074111	0.773869612336416	0.802420168403704	0.274460718516408	-0.276587833656765	0.137574648705496	-1.09475101597150	-0.207790329242036	-0.314903681565034	0.271193894263048	1.48766288235951	-0.626698090204551	-0.199366146412537	0.600296397333693	0.736044622893744	0.791171717865654	-1.19766964730514	-0.384175271122564	0.477380214458129	-0.595498136060468	0.338906247088789	-0.594792675025985	0.456862204802217	-0.795954607184145	-2.50406856035002
-0.544752678187715	-1.57945804281219	-0.163355892797306	0.315201594666716	0.737350567345173	-0.381593256958788	-0.578267177616458	-0.283119012753206	-0.466454791514077	-1.25887451533785	-0.249830990546310	0.152663583589370	0.767169672581343	-0.463435231372164	-1.46427127196533	0.0989228326018342	0.621122540288415	-1.91317877731638	-0.699616494689227	1.16667649149118	-0.632467205896468	0.743975140964297	-0.641159744475311	0.958773845917199	0.243898738314021	0.518172683779839	0.396022599418132	-0.689812319902304	-1.32164473858336	0.630420132244894	-0.0108739843592341	-0.479607817595218	-0.196196373418714	-1.21024365520093	0.236887951702221	-0.181493265083441	-0.587534393081047	-0.554727270780996	-0.911992740353939	-0.551708863268892	-0.0544259069672980	0.00645731335316745	1.22507485177030	0.702023841437192	0.637868436540704	0.533285416072003	-0.622257882667706	0.480256890565390	-0.881329198308795	0.396415641106772
-0.647680354039026	-0.275137334327635	0.502722055445203	-0.387534993954346	1.30978923669004	1.43426791299022	-0.0651383763255136	-0.575453462100772	-0.188386865175569	-0.129696301707765	0.973355748473153	0.572981088169279	0.326146283150762	0.0483883866474246	-0.322282129048846	0.0207122621141951	0.155598365052357	0.673781789505679	0.252555830342756	0.272047247496067	0.164843347884398	-0.219102450539119	2.19433164949267	0.179814079620063	-1.26947248982008	-0.665430232703519	0.549655952780351	0.218351980491446	-0.563945614679158	-0.0662772773696159	0.188931771532357	0.708051749063928	-1.30631184258477	0.285286446977571	0.619939882207017	-0.822756915471143	0.646236499930308	1.61410347462091	-0.190917475347225	0.0983929410741038	0.713813206597794	-0.181238150122743	-0.605638047610184	-0.0837643596446782	1.54380528642278	-0.774558573311944	0.780365129346927	-0.212109725951550	-1.02323017811366	-0.257683870654699
-0.771045688596173	1.29995752184702	0.152535083324762	-0.353488920320334	-0.286909781559719	-0.715063772819685	-0.0814111439789018	-0.576761535495914	-0.601671688512942	1.16157026028968	0.148019080979812	0.368916521407695	-0.791077620948947	0.247560586107131	-1.10786471344201	0.583316916999543	-0.281716430637267	1.63460572747284	0.531217252991312	0.779996684266004	-0.0940955397399213	0.0810654269876935	0.0114843293289132	-0.914069597105337	-0.481473636170837	0.498151652442773	-0.568129293042911	0.0535128269783549	-0.824775192012591	0.301569384971722	-0.181598904430092	1.06069787626907	-0.435198167380379	0.471678426403362	0.813506087370884	-0.233021059534495	-1.20644845559913	0.177811854563875	-0.0989718099075760	-0.236019335884598	-1.43482352176888	0.423031491525072	-0.133381666855839	0.591000363516730	0.426115541547521	0.864909812601301	-0.0729854864903579	-0.798715627535210	-0.666256346439577	-1.76285731064559
-0.337414526029365	0.177307027575220	0.335685966946774	1.29269188105049	-1.16838442704505	-0.0664537052111194	-0.584772087272262	-0.543267516788944	0.123485956433678	-0.919575898090708	0.0394280215191502	-0.388294818240621	-0.501366910155817	0.507861479589889	0.659350867307112	0.638573825197504	-0.226706859124248	-1.47495077166826	0.658123696028371	-0.314646086486441	0.591651313013502	0.150461580236664	-1.44368080177402	0.527317146977446	0.421164410168004	-1.26827797280234	0.612511330414721	1.45666258823106	-0.414100442322072	-0.174673961596192	-1.18464258001098	-0.316886297229184	-0.375434711626596	-0.478180558500344	-0.759689947381549	0.467145519258853	0.640229253478253	0.872965478773567	0.407447394417182	-0.829383877781375	0.0406579605726112	0.402226912071167	-0.854551879522625	0.165389806228649	1.13863162621443	0.764393008837991	-0.290835545319146	1.27247542015041	-0.635153459407957	-0.239454076988502
-1.36020307973115	0.739353525568828	-1.27652287499887	-0.838830579999623	0.152351555651917	-1.11290955200887	0.196595900547625	-0.123853020051740	1.56948024011638	-0.0863912866023120	0.581449114562862	-1.39895477251683	-0.823460494810855	1.26614979704903	0.639487993983068	0.283237622477969	-0.166977182879649	1.11627901114180	0.0108362503354066	-0.636359464137831	0.720018173756256	-0.948675773431262	-0.629980847570390	-0.300471256779393	-1.00003573959361	-0.210391389182183	-0.922169685548960	-0.863622612987119	0.230658909317266	0.770556781065244	-0.412987034617283	0.801293191931724	-1.32108894831744	-0.799666482500794	-0.173177759879655	-0.403710751685503	0.358716559229764	0.382579091685382	-0.937876458931292	0.973937006356722	0.0690840028662242	0.210249259450987	0.594958400191221	0.188264476611502	0.0679728440383618	-0.915515681489367	0.0808533730450245	-0.122828787665127	-0.303261429477981	-1.52050625888705
0.396125261203415	1.30441341502133	-0.431754647225847	0.854258994450940	-0.137246139382947	0.113033928484596	-0.125838377831684	-1.69063402150622	0.347898837406279	-0.892390867615489	1.21254484450233	-1.30012278330775	0.250904843031192	-0.444902591101173	-0.272495121087192	-1.11525625432690	0.439917053311892	-0.693805417509225	0.520020550632430	0.946122618926754	0.478838545644799	-0.332674050480377	0.528569643357664	-0.178747716535773	0.339958178186330	-0.864896948151146	-0.645608129847334	-1.50274989728287	0.0838071426083409	-2.24426482301823	0.173210712378427	-1.02159538366321	-1.67859249764049	-1.37946647899499	-0.430403493750789	-1.90177172621838	-0.480107345997196	0.801274862297400	0.294115074968437	-0.103008099116835	-0.697004139775241	-0.894392535893320	-0.475882273484412	-0.971742107458556	-0.689056803978028	0.247676833706309	-0.0893352591159339	0.549518967202072	-0.350254805455721	-0.187495071390799
0.0201101409564554	0.869273585061861	0.0220929268756959	-0.836339223397402	-0.816115720421524	-0.324191164982163	-0.0910444259254068	-0.374266651433549	-0.848150033133419	0.426774857005363	-0.771760882759290	-0.619810409610582	-1.28333757049872	-0.175845522758267	0.0989459040296380	0.546483516818486	0.908402141692306	-0.442017378371757	1.55342709306760	-1.40248469979510	0.467548040835851	0.276138821978652	-0.0990464849688679	0.882747939774868	1.24123064622517	0.744411711553459	-0.749908260446855	-1.39991351129831	0.0285627515938306	-0.0601406018411639	0.413079667666673	-0.242662466979815	0.374338599880771	-0.554843437009294	-0.740564415548023	-1.26377103679778	0.124246956335297	0.476559909884900	-0.617650467102507	-0.813614374243402	-1.11884776871097	-0.499291572697941	1.06418246204733	0.0523142772534460	-0.632322734615171	-0.418809373961137	0.240719907657215	0.391745497361437	-0.544688270580116	1.16433715036531
-0.521636438474996	-0.404428621128657	-0.303724255703360	0.532539087442065	-1.70752695939493	0.0716591301560626	-0.516600134256766	1.27488946918219	-0.801723644069450	0.635627678225483	-0.318055429961828	-0.162695012604272	-0.0394726663366636	0.531992473945761	0.958008523188632	-0.407829440623771	0.268988651458171	1.76005907121779	0.0723088523059779	-0.310853019707624	-0.916932106962214	1.27698574011994	0.00702451032027961	0.523657532555188	0.631799191185389	-1.11450584610997	-1.00084454201353	0.164241657942817	2.00231671866032	1.41365974844652	-1.15728803804948	1.33399160015717	-0.249269859619899	-0.360587716114264	0.433491518837659	0.969777662180703	-1.20636967337048	-0.726578807058830	0.361676059699180	0.0385875403363466	0.451296073359928	0.0470761998684614	-0.406868045588016	0.237186003697153	-0.370372572262011	0.293054638676489	-0.447958151181693	0.0922306248015316	-0.212431416920824	-0.191486232083549
-0.0586937118017973	-0.0371801668748891	0.320307312248689	0.376153550605792	-0.943289973466823	0.795874308320669	-0.226686762668205	-0.647588719358610	-0.552435283448105	-0.632146395519409	-1.67070416327591	1.35196007720301	0.123672097922959	-1.18545931173819	0.117000447661004	0.447424522309760	0.0509263727881197	0.0164531058482839	0.399426937460535	-0.305841177482734	-1.33016488543915	0.458677203935982	0.878659797100259	-0.166810237178214	-0.485973770926173	0.494142047343941	0.822087791362799	-0.399798221598562	0.0723910910530596	-0.346509543837875	0.0876899959593749	-0.669087256381639	-0.201118784778242	0.698262307769939	-0.781885639316034	0.221718712058305	0.315477357418254	-0.956180806203932	0.0771924035417301	-0.572336747458299	-0.343246384148227	1.29280916771097	-0.341465689894573	0.430211185690562	-1.06346793564343	0.925577797761957	-0.427916890271767	0.0473161119602670	0.0138965536936257	-0.344930806016822
-0.463409939272900	1.15142112985314	0.889960756933107	-0.0766671526515048	-0.438536652651467	-1.46963046370963	0.454136749795735	-0.515709427443173	0.251587182903404	-0.587355286008444	1.29684570213973	-0.370813433734883	-1.21189105892001	0.350526406051506	-0.801080101503465	-0.981969150232350	-0.818648522497033	-0.266445202741567	-0.375684339361739	-0.0831669378115909	0.689083227442065	-0.342540346728799	-0.247302879904706	-0.485188144940024	-0.0204864109960694	0.687961797286216	-0.205210826281627	0.0945621492008097	1.17627279411625	1.30988287171318	-0.0332054738017302	-0.0382925082586197	-0.140299196365081	0.0538317781583487	0.263518671178685	-1.69040405060491	-0.608252152444727	-0.0560917934162949	0.829534968278112	1.82793654089877	1.92423186639522	0.593734083696142	0.175089935128490	-0.111242288827092	-0.128747413764747	-0.00672002801166913	-0.514497515386776	0.0115918959142184	0.322756855560295	-0.910328586497387
-0.122434309784186	-0.0677150665484939	-0.602824616714883	0.885636646706919	0.131513727646152	0.448414344990402	1.40457084141879	0.666572596606769	-0.143810275304474	-0.0434444046512306	1.71269178978356	0.238089856949645	0.668219141228434	0.946335036760142	0.523471564483704	0.388574826698608	-0.568084817504177	0.0494360269972635	0.618835869690741	-0.413672411548383	-0.252189428130269	0.157612423073195	0.162841634230991	0.864190679421022	0.760298846613923	-1.20566919533433	0.105548049067526	-1.81490407188998	-0.552694959859738	0.690883455967325	-0.0954818944726306	0.629494818975032	0.932328699555942	-0.255212325432078	-0.884754320303306	0.479751112599389	-1.40446338669001	0.482250377303639	-0.0418769647534932	-1.95086658139006	-1.03943321490745	-0.588180910728977	1.62738033491105	-1.04201938255247	-0.550851617604147	-0.844146254304779	-0.323700100254586	0.397294757786468	0.513933066000517	-0.219384737565499
-0.376034682390409	-1.36886820325181	-1.27511894398572	0.156191689124314	-0.493472011973754	0.513364649946406	-0.0255726467328442	0.703144577231107	1.98469259728172	0.759112945828624	1.20510539896428	0.716577404946366	-0.121336415345128	-0.0254791355183084	0.638138007826392	0.823517712225858	-0.693526016741876	-1.00375825317526	0.733878645256886	-0.581729342056725	-1.35020805666766	0.756912895518953	-0.0289107871643015	-0.194528759965276	0.506596670257691	0.489064987658153	0.898500186150962	1.71629725558621	0.680092407910088	0.0737239375557214	0.466430901248355	-0.0385298538987875	0.825953316930662	1.03993371438512	-0.213067854590751	0.326170974561826	-0.349518406113488	-1.54200050946463	-0.436923415907862	-0.749247916556695	-0.103428007173447	0.390170343168080	-0.195675903506706	0.122122909714173	0.637307748398592	-0.418937300823942	0.486381954965854	-0.250650466398775	0.111223558507641	0.271625243915397
-0.170460707257090	0.227859064272849	0.0594591055182385	1.03323126133407	0.601996860842178	0.555277725540630	-0.177378248134519	0.571205026966018	-0.560579866762894	-0.280746608664562	0.00283468304719843	0.0196031322502958	-0.309176852234938	-0.0882649490083077	-1.09363433069479	-0.495808850119957	0.178477735235598	-0.00695259567869248	0.469061154203873	-0.995480824680250	0.120675456065233	-0.156613107012066	-0.361692412118771	0.000588402895815154	0.643370415072335	0.00764996228613053	-0.136430089468039	0.157070220675408	-0.310655824278811	-0.307991755774996	0.289662844257060	-1.43062096821007	0.583940269179836	0.937963387875320	-0.634991106999894	1.39709190099367	-0.333809451148373	-0.422708483695717	-0.925591812422400	0.979292618929306	0.0985121397842469	-0.0470685665777108	0.0832467644832151	1.30221809384429	1.40954305310521	-0.779688453758424	1.03510007910150	1.34349729294416	0.805087645637131	-0.242619001039463
-0.745791783846283	-0.479199666921196	-0.305864528827364	0.828737603564647	0.506551619587950	0.742447929944758	0.427684579512762	-0.595119629015391	1.79548141084719	-0.731401751942192	-1.49478592882832	-0.367408425652792	-0.629087218030593	0.651868097196776	-0.618532114024248	-0.497977501648898	0.386552196086338	-0.271290261177749	1.46414414572843	1.13809668435310	-1.06735592031146	1.39496987282936	1.56695020070904	-0.653638697800219	-0.140938898980398	1.07412556614128	1.84713709584618	-0.0109197629435426	0.637350134325982	0.321572243250936	0.623516500645691	1.56089246982471	0.615660637417035	-0.557470125685767	1.59113232767080	-0.780171314598313	-0.546581629240676	1.32615433089040	1.66261508731134	-0.494271385653228	0.110762153845889	-0.621483735095665	0.513655768136298	0.00354133513575111	0.0990665538064827	-1.08432801214281	1.25841288522515	-0.577509174231079	-0.357588829361409	-1.43382534559647
-0.841165755579538	-0.923859976789161	-0.469271169799283	0.396437578840040	1.87715297617703	-0.558460364436208	0.465170652269952	-0.0805339246090282	0.620401954378295	-0.00960913516485913	-0.820642190596954	-2.33974229904092	-0.674231833760337	-1.05136767768598	-0.119590022475226	0.729129337416970	0.351793033757890	-0.244620305519688	-1.56832028059714	0.357291074214012	-1.29440427178277	0.126391629497762	-0.154789191864406	-0.407660134443557	0.567082426312560	-0.655720508236866	-0.714959752258545	-0.132945775564568	-0.574753459217666	-0.718791111637042	-0.508988527096435	0.161856368522374	-0.522742168058824	0.417258121450689	-0.633452402658321	0.288961610530702	-0.360524915221428	0.684452220331954	-0.949263196169013	-0.0751494470193780	-1.08156199878356	1.44760015307981	-1.43036779613978	-0.146987750634778	-1.43604320699359	-0.146140119766224	0.195249286373746	1.23518132240572	-0.473962438481540	-0.122288094502594
-1.58802516131021	0.789782527822109	0.0218149882676481	-0.436350430226575	-0.243477268723898	1.03555779690084	-0.542900989220802	-0.154005320127649	0.934636618125676	0.538328488973651	0.220304221683996	0.252936302699651	-0.187151306009837	-0.164923264778869	-0.830814275498099	0.330724918460864	-1.89964840542624	0.349775772568335	-0.534876632196556	-0.410663014390773	0.213889752201861	0.331862486560754	0.108391334384149	-0.562566710020401	-0.0705449097491424	-0.926377360104566	0.389423248259086	1.24251832022996	0.761724735719698	-0.647591365762936	-0.367836566161979	0.238942461988627	-0.109112659685473	0.594031158134989	0.370161609153770	0.562260065840411	0.000171905066913351	-1.42370527309882	0.0370868829249480	-0.402350360465725	-0.727156597056824	-0.0145321415612995	0.126385374773849	-0.581413903312967	-0.736768607326558	1.63090804047148	-0.683334639098127	-1.71236781948555	0.452977972911595	-0.916465629119756
-0.974823581764714	-0.135443352080014	1.41167923864955	-0.397397105083852	-0.528121449226196	0.944178891436908	-0.861786615414718	-0.530451323362179	-1.73044624842041	-0.549743632928167	-0.208142739198533	0.842970772593714	-0.652967774593178	-0.248506156033242	-0.675561560785791	-1.31315850598500	-0.422410547949984	-0.250736516727197	-0.635046092893523	-0.476192344662863	0.829412888931051	0.600024741696727	-1.03664135638345	-0.951558835494189	0.516614056163302	-0.107203625457607	1.31992084571158	-0.00206044660719498	0.218119216058567	0.436433241950871	-0.211729783426017	0.534710696112111	1.02405238548028	-0.569227855881101	0.251588017346376	-0.819904617045100	-0.00480557095745386	1.10708439235338	-0.285929241570272	-0.448993498056687	1.09795579758649	-1.15943103828456	1.12263118431104	-0.0487704098395640	0.914232535219102	-1.07766022666536	0.825185432475867	0.615428082129525	0.587081938889793	-0.668999819101177
0.634202592132705	-0.00346752398672551	0.416926921154747	-0.0833626717020299	0.331270504720575	0.594836158213044	0.155024690381387	0.649290904599200	-0.399958244353618	0.467347838766149	0.381101319216093	-0.618024476358814	1.53344895941971	1.31623940392216	-0.612370527426618	-0.678796977818048	-0.669171269661359	0.345604944549853	0.528481918991296	-1.36050939992494	0.569505874641589	-0.472956447018932	-1.05386836286031	0.274727287869524	0.184199950463490	-0.283945729428530	1.66233868605158	2.09256734840641	-0.498412467687313	-0.00128917956923183	0.409580006732729	0.770050121808308	-0.458550588224465	0.00885201150830844	-0.0791506663898493	-0.113819573555889	1.39792280725273	0.888842130730549	0.588950903240095	-0.676998615045740	-0.243625061730582	0.661024789072094	0.0196151112583069	-0.137354911950525	-1.18730395613810	0.713400847567234	-0.328166818606110	-0.293437139858408	1.04329400548442	-0.955562053690387
-0.913972784364587	-1.68984156681469	-1.84960769206281	1.47525890205956	-0.671591293426826	0.750700832238950	0.457507865894544	-0.112094693217210	-0.628673024668355	1.34739895763986	-0.523353893338809	0.350926233727728	0.416783245704495	0.517786479118668	0.00242543611607001	-0.474883267777991	0.314377908937743	-0.297096156346748	0.183586145229079	2.27624583977953	0.496392889530117	-0.817418701144054	-0.0559601392561386	0.829058818197003	0.181574428026586	-0.163388350146816	-1.00023112601306	-0.0751135573104623	0.632473469767893	-0.0760367007207222	-0.150410372193955	-0.951448460550979	0.346936485009568	-0.592626268591279	0.715611661601077	0.106230166916179	-0.891627682156450	-0.709642444426354	-0.399360627279740	0.621090121812601	0.530216397256312	0.631961697469540	-0.627130710305260	-0.600035849464163	0.491689630945146	0.0158512950031512	0.683554672420762	0.189165762603543	-0.432745953341508	0.323428319813064
0.350850286892618	-0.912024614697430	-1.14927037224617	-1.43396088933464	0.263515515168101	-0.242516574712064	-0.649174070789164	-0.375890046697592	-0.728721224971503	-0.0283890270162271	-0.688916183212067	0.0780422486582985	-0.115512968938398	-0.0120363816623260	-0.670793873543366	0.314710327793733	-0.0947842940750093	-0.517529439677891	-0.161976300854556	0.414504545330531	0.269236697767724	0.884901387955135	-0.582322461032751	-0.461745089609749	0.972150048464425	0.712203384927624	-0.703451343232249	1.26167201368436	-0.474212033688576	0.761576477864165	1.48121816626825	0.761361001754728	2.47752591066528	0.0181090322146307	-0.516095137033600	0.490377160340294	-0.466797034441187	-0.773743986547180	1.05493507842801	-0.126177265347387	-1.94518914886669	-0.0281373035976532	-0.718578338446237	0.416826043607295	-0.275761302461745	0.914821277494008	-0.792093095092610	-0.592226623946300	0.271820354385739	-0.607394825491640
-0.556826972192378	0.0608944527698229	-1.24219209449023	-0.518976270190193	0.0873132957080340	-0.506693787464998	0.699383224745292	1.31389385045339	-0.412520718343292	0.736952611304196	0.301580576194775	-0.499794744985614	0.475439554915491	1.20701623323021	-0.488428206639013	-0.140876485411561	0.355371707924571	0.417600464388343	-0.0289837465196727	1.67048620909609	0.571121043445487	0.624503097532261	0.331209023000668	0.0591443281833822	0.0384163219309941	0.718948777735741	-0.0753863084921114	0.00206044660719498	0.966448230693129	-0.135602564894997	-0.458055962479548	0.500287357422224	0.116973618050752	-0.906378416764578	0.140076038691795	0.275677606075025	0.175411155267148	1.91251172976276	-0.509044260934821	-0.822772177994885	0.146609802093578	-0.190312901260535	-0.384040088954415	-1.23650183891527	-0.467632133273330	0.700948805759898	0.353476743416610	-0.993144502075199	0.122129405923346	0.728933011910450
-0.0131949885676225	0.702383181605972	0.256747199636116	-0.0842151441269707	-0.153842021520421	-0.914282274337236	-0.0800920691747808	-0.0951595426061594	-0.552498185443062	-1.31089597241386	0.399861761880086	1.51562025018719	-0.941148376942540	0.614436240750220	-0.200475883080836	1.02380601445976	-0.317302036647913	-0.192755650648046	-0.0180242007424652	0.629738333996950	0.230671862969551	0.179089193563679	1.79641149193708	1.54159771983749	1.24195194935182	1.20780214456803	0.730757325216669	-0.0518761838686373	1.36486115834081	1.49949886396191	-0.917651551051896	1.28034668004871	0.258931391278104	-0.694879911146805	0.334561191124392	-1.39320120338304	1.75567136647850	0.0247416452307234	0.881952381029443	-0.0782431631017827	0.933052483532002	-0.0342372310197628	-0.462912910375613	-0.746603740678332	0.240336931911791	-0.383811508107551	0.591155730106020	0.460872734810112	-0.268092639362843	-1.12723885197793
-0.101861376425355	-1.51494360776651	-0.680343718334853	0.859520098933812	0.400787290588789	0.598756861093956	-0.709538303297268	-1.56726734650914	0.552033834306766	-0.124299589712069	-0.118219368084983	-0.569204786851415	-0.196959851994204	0.546250940228356	0.756796147343475	-0.777427807506414	0.377974069487013	0.428050065326930	-0.354618114029306	0.392184717826366	-0.879394650827268	-0.125036365627117	-0.236919923291056	-1.02640368856581	-0.237330408640565	-0.00877480127230830	0.266559658495859	0.591250274519637	-0.963997675757314	1.29341698478288	0.901321379903914	-0.541409617090153	-0.0135655900991968	-0.813662931389824	-0.869198284871128	-1.83284381269479	0.0856473430631540	-0.132070617095631	-0.139244635419754	0.301553915326664	0.390941351782768	0.899130939146261	0.290391024793799	0.211061411127837	0.308419684661228	-0.886376784030265	0.328337749343600	-0.526437116702173	-1.10262093091639	0.785182029605415
-0.176973080463546	0.246708320131121	-0.0938652140723106	0.300465246111104	1.43516249385561	0.112715739828217	0.634038243643206	-0.290950202010651	0.00141603559676572	-0.0927731591979788	-0.386671953448252	0.0701424848852235	-1.50537004407957	0.420046959578907	0.451829905099097	-0.482771647478003	0.142820497672365	-0.499066502003214	-0.0837331554524348	1.51064321736689	0.228170686350753	0.506939511020258	-0.609951848774360	-0.0773001529401361	-0.705449698105963	0.128275445873363	0.0742143151831787	0.644799502102880	-0.286801624082674	0.858261018416183	-0.877165694087510	-0.608741448193165	0.370520113031661	0.119749257093116	-0.0392568150894666	-0.277725894885234	0.116520792906663	1.36923760469721	-0.136414023877269	-0.345651623498327	-0.0199706832876346	0.584656466565253	-0.528444251503724	0.686330786029294	1.01251000283226	-0.458806629581144	-1.02060819336627	-1.04811918420550	-0.686112278061569	0.721990293645627
0.359124669372458	0.0341868409279258	-1.71584506075098	-0.105512787630203	0.537971633049526	0.336639907919771	0.187518985429595	0.994524857539521	-1.41402246105020	-0.140666605009013	-0.935390423869085	-0.318331581621585	-0.0135318203382066	0.396562902149210	0.733272573876947	0.344358288765317	0.517093239725984	-0.362098109024754	-0.720071772967030	-0.491280204145673	-0.0277606526243201	0.698144680712206	-1.02044551691382	0.465116956439689	-0.525814613975433	0.0581248961159689	-0.453439467283849	1.32030826069977	-1.06558824039540	-0.269160526520867	-0.616535154042385	-0.512797001344907	0.0548617306496985	1.42988034291546	1.35669829471755	0.570132264767078	-0.314698096688647	0.247842119542273	-0.585440905383170	-0.149510519216978	-1.33275745628718	-0.334418386458651	0.135061995893071	-0.614235369402686	-1.37973504727813	1.11170574257523	-1.23105888794222	-0.0113962515793739	0.230346900929210	-0.624536772237812
-0.682881639362096	-1.64246236367940	-0.979431340570103	0.567149405996082	-0.778530029752569	0.0494364508394959	-0.456935854303830	1.00754824094797	1.51444067033694	0.234209564367757	-0.0235543133282634	0.411559807869626	-0.281095385066490	2.22633217096499	-0.783046090029502	0.403757392187483	0.00544270670452786	1.57957312633031	-0.152006991006753	0.853581505257467	-0.396470231794020	1.30405420892560	-0.114855672789212	0.150473545354666	1.17579821719070	-0.431754457915294	-1.26026994986946	-0.248799509948315	-0.728100530257103	0.557128342465769	0.417234906649199	-0.0180100185943818	-0.569182994504104	1.42994359302187	-0.0206336665861031	-0.0446252496748132	-0.0526221709293304	-1.17305273654342	0.438150586375644	-0.537504859283659	1.10071492087974	-0.788666861441649	-0.0493080382406100	0.120836416206964	0.235150144101351	-0.174958744781758	-0.486490226833505	-0.531834160558338	0.548324598059489	1.65185256730129
0.392773864889433	-1.03197547497456	0.727577463911092	-0.910708374195324	-0.241113265632632	0.895226118984676	0.731269152111436	0.200369167475316	0.799354314280842	-0.649295827246063	-1.36404878501118	-0.114972502215462	-0.349867860576324	-0.198528297605473	-0.566039011484452	0.490409894780019	0.593606680172627	-0.560563173256307	0.736083815936961	-0.990669902884316	-0.748127738273619	-0.683233016770381	-0.176365943381225	0.187518380223910	-0.684850687513313	-0.213585982551002	0.568852653954380	-0.290931247644922	1.33777168253794	0.967297405851582	-0.487618617378978	0.500115800572586	-0.236142348357182	-0.439166359786848	-0.488371435862904	-0.0190517541311265	0.0703324404287623	-0.0233305204617943	-0.786782346295737	-0.904423889513182	-0.369636839103353	0.0245368111803952	-0.0355088945891239	-1.37682634035187	0.175996186991410	1.00572163903404	0.374503029020751	0.122055140742568	-0.235648604316235	1.50810008973319
-0.621418906943054	0.384409619666911	1.40747806348758	0.782298991874282	0.603884742791126	-0.800275722868896	-0.237634705530454	-0.231886679387807	0.0457821370309625	-0.877202632661800	-1.27727522537939	-1.09218903570760	0.144270447078134	-1.33378855328456	2.11574001227821	1.17202290879856	-0.937303444379865	0.563615526686362	-0.252101004816369	-0.454574987540952	0.162759231125592	0.324983313125008	0.262233853741840	-0.470444481224101	-0.526589245301348	0.203823875515356	1.14981577958624	-1.53876683922451	-0.150934673503077	-0.433033812166619	-0.363250475842626	0.598617345368596	-0.544995497661935	-1.67211676003738	-0.257710997006134	-0.247432374978864	1.24461914900246	-1.16255429380408	0.229678199821086	1.04012353524379	0.654921856485417	-0.838640869989854	0.387782474684042	-0.962141775448767	0.347374138772086	0.674118761771059	0.124534888440966	1.01035764209789	0.387907897203540	0.365953761250883
-0.0676310789232242	0.142674352460369	0.0950887005049547	0.389260402694568	-0.0361272140831486	-0.427920478987369	0.656319238318567	0.405246931096609	0.161052892884355	0.874492610659840	-1.13972126821734	-1.47711311703664	0.0460144591854023	0.779495944244754	1.36486115288092	-0.0437286830257148	-0.695830322396668	0.593497528096358	0.232749490918129	-0.231524150568663	-0.00188943919460126	0.946142968720316	1.15322999757688	0.453478954873763	0.847486352847010	0.765052042186472	0.630264985383589	-0.429924690872784	0.692534640636148	-0.623691647672737	0.289366938951818	-0.163051912304346	1.24556442463921	-0.679236511034343	0.297656333353480	-0.635817751842297	-0.962015971820218	0.539701445853900	0.268638875442942	-0.799118886901247	1.64958167681709	-0.255766852842914	0.638986140675793	0.261148202527554	-1.33215027904025	0.265644539237230	-0.497926142099994	-0.0470312099301727	-0.427962020525709	1.29723476853184
-0.575638567213883	-1.85264480923583	-0.550998670427427	0.321611082865666	0.335221558648652	1.04110327396688	0.652088922204774	0.438482811801465	-0.140137284896102	-0.180287759864597	-1.02086739625007	1.07811651406577	-0.332327575492908	-0.894705559495097	-0.0788563295039313	-1.76725021727733	0.123872274434293	-0.451173365053951	-1.21689813674649	0.0874865393689609	0.162501064296119	-0.754237953897998	-1.02205635082535	-0.952573874034481	0.273838201536926	-0.262631043292578	0.149449714227283	0.288984643810527	-0.555558234613148	0.554779490711520	0.378706130737824	0.0912464968976744	-1.53420729257383	0.636990776113655	0.745947934454024	-0.760552775597232	1.97379356905374	0.687804274888515	0.631995689947896	0.112407931840819	0.450828696739356	1.07918242308642	1.16193667065602	-1.20663977678091	0.144763647796907	-0.205368051281315	-1.32058704068609	-0.166294549736573	-1.60180715883444	0.684418237275152
-0.461651578746374	-0.734383478666648	0.700821375512482	-0.0503430841702241	0.287031694946146	-0.886887330220284	0.0641093980323120	-0.548087609923142	-0.674084932459227	0.814149142951549	0.476473122861123	-0.0946993294348614	0.0616348703154280	-0.724352945341447	0.334305728631837	-0.291326670140948	-0.0628112464707199	0.172227078057423	-0.712650876102319	-0.166598391226843	-0.828093154904037	1.02183441112897	-0.0550932884352702	-0.584228488319899	0.122258536160681	1.04329512766951	0.843813888848578	-0.428878651226141	0.359989714545201	-0.00748948038160098	0.0863082148958608	-0.367481840699867	-2.17437916905790	-1.18680223533058	-0.204998990328423	0.0293566696006837	-0.371124527921722	-0.305955921477080	-1.15686157394677	1.57452291942662	0.384985634552706	1.03013275832965	0.637944294873239	0.105300879091423	-0.543284713626565	-0.559925605681843	0.162078341773829	0.647872213084558	-0.427815321194814	0.0479425754124878
-0.0997854980568841	0.773570881214169	-0.371483074835297	0.405012147050351	0.270527435918355	-0.231197570009525	2.69494238176901	-0.768492538327187	-0.108025437129000	0.196815123683142	1.89527552792668	-0.00993413879326605	0.163172026062302	-1.55601769231332	-1.16955442869104	-0.109422529763050	0.296118272706632	0.223987178804764	0.855025692735911	-0.721250023853143	-0.190723567056697	-0.316935704461905	-0.594528793854893	-0.00609816248420370	0.310153420245141	-0.688240814930331	-0.365111411053931	-0.950001417685294	0.840639614242496	0.434156382485416	-0.384199901763413	0.497606702613978	0.0716579320702023	0.646016958006037	-0.219958175117896	0.180066562918570	-0.339380220446126	-0.632831242294905	0.737677942414408	-1.05670826266706	-0.106892644358642	-0.996108924972341	-0.153186449996725	-0.111636460136970	-0.620470182285647	-1.32816844866518	1.27251217009056	1.07358007874555	-0.677655373803336	-1.09354779089636
-0.706863229066316	-0.283445196416986	0.398433014362637	0.885968257286751	0.794041048506522	-0.331911256194021	0.517050399479533	0.00377756683430627	-0.177218703779500	0.579213627302016	0.0579919969032380	2.70679495097446	-0.545614725558739	1.91206501217565	-0.0927148565750214	-0.225440187583966	0.532181296597036	-0.403176643212147	-0.109648048930432	0.0839464287262652	1.07671310400792	-0.0145231069659465	-0.242704780698758	1.34176642656876	-0.126439667543565	0.126103092075910	-0.578175237613428	0.225993291478526	0.293535715560766	0.772770874310158	-0.136645759944738	0.00100668397359263	-0.181232570961055	0.198886256101164	0.615944992587387	-0.861755992234119	-1.05224131687103	0.315065827262041	-0.798378419063280	1.15371655340176	0.960799671888381	-1.11492181272559	1.07367974902695	0.445467923749788	0.0644265744488549	-0.326541517070731	0.663256292542867	1.24061443108128	-0.735505160570354	-0.934795593650261
0.893650830434866	-0.974741788333029	-0.871997294207095	0.737288176325692	-0.0974572708068335	-1.76575679593912	2.01596917239420	0.926243719718771	0.737160102687939	0.0482399991384448	-1.64927021005907	1.00541705120747	-1.22844588576700	1.10669954905825	0.208002942652525	0.0951061334215251	-1.35979436324193	0.763588442507121	-2.19941590496282	0.392955570311888	-0.815736264325228	-0.947661429087250	0.282834427511229	-0.152724946132822	1.79322126498918	-0.318652004871235	-0.286055349563605	0.332765529942856	0.0486173614834213	-0.624713978032764	0.0253764024053231	0.255738130177434	0.362128542506475	-0.300660847549423	0.840255579151970	0.315174299448524	-0.480160306255994	0.0627818219505233	-0.365419565157844	-0.888863095900089	0.402291927187513	0.379288492052680	-0.186845200515198	0.148796240732726	-0.233694055490669	-0.0922054865571203	-0.140157912334979	-0.686598498337572	-0.323479759589348	-0.498090669579271
-1.01455105441742	0.0503119599560363	-0.603138814462242	1.41538905088543	-0.188919189230864	-0.773387070349869	0.281371745507381	0.778916170084721	0.271853838983661	0.194917988582522	-1.05519707518764	-1.02468956166027	-0.742420455817931	1.11950402732516	0.773564996095493	-0.844740736634670	0.0876086299279662	0.0936505487554803	0.785855162727153	-0.678431261266964	1.01479902829094	0.400228119564599	-0.397438533435750	-0.687886071493702	-0.847153868530543	-0.719105471628737	0.571817497835839	0.701802316419855	0.817421383062238	0.127646318285554	-0.445318765453435	0.0210406879887123	-0.231832362180731	1.10442277290227	0.198814456176683	-0.565810315990710	-1.63596981569080	1.41563097469441	0.245693259850481	-0.515497773000714	-0.0319369489445082	-1.22115547621487	-0.505492261696491	-1.00586440238472	0.681429792617511	-1.52440994110873	0.0719107413686635	-0.120672461115076	-0.305409656626604	0.107419051625901
-0.147771227452197	-1.26776231000651	-0.174788280096735	0.685322524831724	-0.717107459362707	0.981825665026513	-0.254078029344283	0.0695291022527753	-0.359918463300525	-0.611056995964687	0.338569437176856	1.03155958369773	-0.779215235101889	0.744971584707173	0.0827535632493451	-0.104175930688489	-0.203759353222798	-0.345924997388997	-1.18196455419514	-0.157720814616249	0.490018226417719	-0.667304545116436	-1.27068844949511	-0.625990800767960	0.177723321808819	-1.48873942679634	-0.119666412718517	-0.107205795232456	-0.0651006662972488	-1.21806307962769	0.188274717648875	0.520462408671645	0.0639999932582596	-0.940672039513493	-0.454845119423380	0.110923582464293	-0.0327155879885341	-0.172960176022228	-0.489539693902647	0.782083084796232	-0.364526536633426	-0.0258250971575131	-0.00378394278081638	1.29017724976738	0.386206449291399	-1.07283380989774	-0.487788211088707	1.08403701228699	-0.585631747809844	-0.513442088710066
0.342768918929248	-1.13004364453206	0.418090275210556	-0.921135736919217	-0.127170711241418	-0.820171143815129	-0.724612630310127	0.218739321605422	0.804906365279707	0.410600201018547	1.01327968577635	-0.563247814562540	-1.19010406486381	0.486154461089479	0.806443356616657	-0.343068306102947	-0.494984648925592	-0.631144411755650	-1.31737654541068	1.21612497744312	0.154592490477451	-0.906603097439042	-0.216601569163076	-0.0819704162017536	0.489863013685429	0.434950055874046	0.477975709022277	1.21706241503480	1.41062965969639	-0.136444249349368	-1.24097574377473	0.445819676769558	-0.0661603115553323	-0.376384898657291	0.0103094187708773	0.274621436369783	-0.374214025221889	0.488862639878589	0.279864108645075	0.590707958245056	-1.42970374177783	-0.410447566263512	0.325545083085751	0.298302333764778	0.159924853321643	0.0604203534081823	-0.547237569356043	1.08945219194033	0.479648266279212	-1.50306581396999
-0.481912391540034	0.648935875033709	-0.261603872764810	0.567368359399606	-0.154242006804710	-1.30818329444852	1.18959740091132	0.189817879999558	0.879833534773402	1.28512336945885	0.0640811778414735	0.279687757804277	-0.149850150019120	0.00794313807318134	0.988451070539963	-1.22886320345795	-0.266346827610217	-1.12186653254857	-1.01237755850291	1.03991990157166	-0.219281641599747	0.107215438757396	0.694934867836072	-0.208576717854157	-0.000626611766350003	0.908310971973614	-0.428528375410121	0.142022592256933	-0.962676268637593	0.315656078372245	-0.252264819506403	0.129201777458764	0.0969861079236837	1.81788066761551	0.934779828967384	0.0701382074206963	-1.04304273363944	0.0778311190722307	0.341752637478079	-0.347840168841029	0.372611996241613	0.429367369608265	0.265916781522902	-0.229760886498058	0.610107310650026	0.201307278225355	0.302401442533223	-0.882119495126215	0.172032341251105	-1.04046471969696
0.0427348321026273	-0.585388970339583	-0.570252815248810	0.0282343720876098	-0.955329776873159	0.338799290792410	0.921980796820965	0.223342667222561	0.643011777249905	0.139571420409726	0.611657575395236	-0.708447791779522	1.22677677512308	-0.855429317865568	0.0351461846893983	-0.465151339553744	0.0102264853348602	0.541669385159656	0.438502172737589	-0.634730454860761	-0.154923599129299	0.0502683434279259	0.315637176102389	0.159636855498704	-0.857863981261643	-2.00445082141558	0.0656791367206516	0.656371372089885	-0.337431304775425	0.527964825191913	0.755324360576304	-0.542743448238131	0.238636034008459	-0.333979504266526	-0.558885110903020	-0.111962508784475	-0.473490171156114	-1.05062366658323	-0.860711674049304	-0.218911857119110	0.310195304261969	0.655769707138013	0.0519234926722356	1.07963010059193	-0.320544127977783	-1.01919345005220	-0.697903615021192	0.474038727273383	-0.277178717879189	0.448719319714305
-2.07489253544741	-0.774968106485715	0.156765051660731	0.628707218714438	0.0521747756241963	-0.317671019799737	-0.794354891414031	0.446141959577920	0.0397308653475569	-0.327701357827003	-0.734192217217985	0.838757055631713	-0.202471914440590	-0.733235619357125	-1.67108119666336	0.0997163271403969	0.911426245078330	-0.656163649699987	0.374124719503449	-0.417949611313104	-0.0318315816915122	-0.703258316203587	0.573649085742256	0.565356829197985	0.156112055406288	0.178687413899273	-0.530625737712590	-0.00829881549359490	-0.513563980920489	-0.140420795141944	0.435417228250711	0.788649015735704	-0.170262633795079	0.574752415571858	0.958414107396568	-0.639324557124804	-0.423061403587516	0.313402925644875	0.000767444732295074	1.27724220503561	-1.09960357453613	-0.985503292726609	-0.300076219992354	0.875908397856902	0.849030986237014	-1.07072446885257	-0.0984966594878878	0.298359888473511	-0.383957879851216	0.172236423074009
-0.284124825137073	-0.601216375398866	0.422773732208770	-0.0994533086826314	0.658019351589048	0.652928566608888	0.564726841282757	0.106851851894594	0.511002588668175	-0.206050361026473	-0.688368708794379	0.193025865688951	1.00116747068080	0.341515126713360	0.886052005623358	0.519647417104681	-0.230295808185688	-0.317816109900550	0.156543748477129	-1.08533199587910	-0.494239613070419	0.707888165613271	1.61923467371131	0.327304793171204	-0.166869519265263	0.435281878227814	-1.35033275594398	1.73995164834727	-0.950207493034315	-1.01182633030219	-0.762957589519420	-0.0498265246920831	-0.605284858927238	-1.13078905277432	-0.0160999283023042	0.138849361099769	-0.373228031293160	-0.695287151476063	0.863772746086086	0.0915318222495903	-0.669211412003755	-0.403780604652019	-0.0564899303337060	0.244514430602250	0.298654876601791	0.00956327667810329	0.267953528269731	-0.215458629680222	-0.963958129166243	0.555400752261115
-0.708595392106571	0.432087564129700	1.34305093515038	-0.839371221659200	-0.486024120390179	-0.508993064776700	-0.237205795938536	-1.23010672138833	-0.407575002121723	-1.02062225989750	1.43600754543738	0.676471684930990	-0.213108300062669	-0.395394193369056	-0.168341530864358	-1.13481931264135	1.30519210551994	0.662826300945516	-0.450616775770697	-0.596594138214703	0.471003430045079	0.418300607790114	-0.195278004914020	0.370270659322500	0.162893336054818	1.38175695147725	-0.504524181223975	0.993645021577449	-0.361444416769697	1.57255356324400	-0.274737983391492	0.630094927239042	-0.899858348537598	-0.551599098734991	0.208476831346291	-0.554602181929449	-0.426951487852609	0.407436184435280	0.988709825863953	0.565762699576909	-0.630296313349517	-0.00735369092943666	-0.844475982648094	0.685933081292944	-0.339627970276170	0.00672002801166913	-0.428246607441511	0.580556883031546	-0.104209584860959	-1.37217088072081
-1.05555530756549	0.247123375340380	0.639631421673665	1.54133700390567	-0.699031135724359	0.246674277263182	0.474589321501894	-1.00928412046565	0.0448282032451388	-0.247767282478267	0.821211286484285	-0.892978116258890	1.38116765047242	-0.380751044751243	-0.0754537585108801	0.294741560019861	0.242426235047048	1.33156910551952	-1.76638471545796	-0.576679868662861	-0.450897042984551	-0.138222821043680	-0.177438791087148	-0.890348021113100	-0.436356100721528	1.48789375511586	0.487285588608276	-0.676139299728186	1.60873737649531	-0.242809336865944	1.21380017110788	-1.01041226676591	-0.739097235265474	-0.650695321859750	0.101585032193610	-0.708243306159068	1.39434371403424	-0.515338144666732	-0.294453471174954	-1.51350871243157	0.286856103611802	0.371922289665212	0.719436419149236	0.389113305193316	-0.202407716057313	1.04204577281794	0.816285184189120	0.124090452414195	-1.30667119978549	-0.861811423974418
-0.0248035577966409	-1.80693787942860	-0.132451041811051	0.341062193097276	0.911821576551455	-0.928931111922726	-0.254458306541182	0.504924806901307	1.82915541435519	-0.476484892779601	0.224146531344073	-0.164720746077865	-0.0591373800918608	0.0245570395345255	1.14964041448109	-0.444323965007022	-0.0904620911705007	0.922261896428532	1.42733291849960	0.908573476297186	-0.496371809719814	0.0197607172372915	-0.181241500485921	0.781489817283768	-1.23921896798534	0.00156413402658691	-0.111643564175258	0.124363603062823	-0.567439139258923	-1.56730539432129	-1.19219119539447	0.674114776184859	1.25378430929373	-0.926389691212513	0.629554866365737	-0.679566626640174	0.650598920539900	-0.703234863241744	-1.09521893074162	0.902897806701837	0.167629480004540	0.0607900438611669	-0.339992364139066	0.0932728913769793	0.0766972204738407	0.0910039264482123	-0.521522181580913	-0.0649185371913531	-1.05122397214005	-0.544204545830056
0.0628585102962484	-0.797345281146597	0.169772042452303	-0.0234877751657650	0.682532277775190	0.657630588355555	0.262956799755626	0.0825828511156642	1.01293835629938	-0.641148491616454	-0.0747799387819857	-1.42415374472735	0.266348155426821	1.15344472364254	-0.0570302215609983	-0.815774078030856	-1.10446512011470	-0.252175939353109	1.22809992091979	0.613894997057761	0.0461457636471142	0.383165484888413	0.692182101719469	0.453675387000120	0.424138532196256	-0.809286076187238	-0.114831660332532	0.992240486418272	0.911695736589982	-0.00346698520713110	-0.527651936348498	-0.848004085856169	-0.727049092284251	0.890087568078438	0.0822488776288496	-0.440273343769597	-1.45359458409944	0.869967319767176	-0.000767444732295082	0.684295036310351	1.19187426090673	1.63391273200464	-0.566297786438593	0.600353328649324	0.420671946438446	-0.0977309069939869	-1.13632450280889	-0.310077150145004	0.435416088953449	-1.76879974691940
-0.477082789580708	1.15998893297311	0.0247721517448294	1.04181849938821	-0.990116397009289	-0.0348257258216130	-1.85308030335304	0.944590679912263	1.82833940727160	-0.161551760300215	1.17111996590110	0.111687499820902	0.621766263198258	-1.45959327265422	-0.0973164366142823	0.757252618121003	0.0542243898753975	-0.172243233268372	-1.15154287955660	-1.31187282948703	1.29535031084818	-0.307986740762613	-0.360026399556749	0.363756483829670	0.0583619010545560	-0.648281091820800	-0.782380924163334	-1.44950761257791	-0.617727206743564	0.0679336212916894	0.491749868248472	-0.214766977946153	-0.132018127170051	0.669032104609029	-0.461931784412974	-0.579543267912507	0.225378763252923	0.315378474138502	0.664421908413798	1.47852960022237	-1.25846112542782	0.852989882897513	-0.379385506529759	0.351083683859080	1.19021274194076	1.23193972440781	0.231630247697995	0.344881558678385	-0.587872047310318	0.490754865189649
0.195816272504724	-0.683474728876272	0.0155735543444099	0.202431709644721	0.339627330121835	-1.28336062964786	1.44568698317716	0.00396257548391532	-0.674513398766534	0.662008103937849	0.113848744865539	-0.593210335790346	0.549710236212516	-0.118101028177771	1.44389716440320	-1.08033194752172	-0.0732961606211137	-0.565072333105948	2.73653406567596	-0.180524566243348	0.203015488497911	0.629658107928423	0.0137157911826331	1.39075963411652	-0.492490766750670	0.384429179533086	0.378642577227829	-0.0321718013757206	-0.891739348849328	0.380417889926081	0.827936430711149	-0.465216369570283	1.13816161510562	0.201988919141678	0.819925233360873	0.761282940211217	-1.35393332513423	0.352414446234928	-0.258758513113706	1.21881898678067	-0.987688238303796	0.0909661156091491	-0.924338274937579	-0.886092872676398	-0.584763694032122	-1.53338806551692	-0.821743313129077	-0.718160761905980	0.202951241990362	0.973764953321184
0.408383473049967	0.503244158549862	-0.371269530267108	0.0386469716215024	-0.829187623434599	1.29553948457828	0.132739757912632	-0.771676219258728	0.535247788803393	0.436281352094364	-1.13628759952739	-0.517812806257598	-0.393941912832874	0.106458467562835	0.123508838323462	-0.0813854269068090	-0.555171333708715	0.795797646795663	0.747164509316296	-0.926225022269930	0.354579535824248	0.832874945697788	0.368025791745903	-0.545428062336138	-0.372680178012200	-0.502330994852335	-0.675384622038337	-0.393091959996363	1.39793846327907	-0.938763462400119	0.453076999537497	0.646173126682969	-0.632546265291364	-0.514425335984267	0.813328023233635	-0.220856100026790	0.258658586191123	0.100621004734509	0.215307564117807	0.719557177891791	-1.04412134347995	-0.0888113117993136	-0.713874495379524	-0.128654087985612	0.103604092912189	-1.13579126397780	0.741980810705834	-0.402369861564376	-0.720099345381320	-0.0467050904742605
1.31082448725338	0.201426944293402	-0.260098052024068	-0.941642544493624	-1.33551427222990	0.260154875787475	0.432556710658033	1.73860071058964	-0.283010915541860	-0.0553815751636748	-0.241288607482237	-0.904864354490212	-0.495235041208212	0.608212249082767	0.106235105873056	0.451802101516486	0.280906402430146	-0.0592329525863782	0.000252745603348189	1.00897469472791	0.234559681346659	-0.108551034957953	-1.03942366283922	-0.346506295824816	-1.13855351446053	-0.256598530038523	-0.611998075240123	0.393646927003023	-1.68653769827661	0.807149494756828	-1.20980877519735	0.213062355696016	0.383295810277721	-1.65420271513121	0.835744269327093	-0.414179433221199	-0.455086261953029	-0.609672213464409	0.720413447979750	-2.14622483871617	-0.209113590222568	0.406548044522047	-1.36956026065840	0.308885186116919	-0.170217071549578	0.643517619782043	1.27977313189153	-0.498347248637597	0.836313296402068	0.900537150748834
-1.53858005790334	0.0347058796562532	1.58263059469844	0.192261783460310	-0.810054868689803	-0.458678729178443	0.869770189430293	-0.0208191018895291	0.0161870062017327	0.349333959589267	0.225619339584856	0.00560329824409459	-0.736058726746952	-0.179628274592919	-0.896404735433836	-0.110411475360215	-0.367783515924086	1.03113007828715	-0.260769117591556	1.38046730875760	0.958256524566815	-0.471797743133276	-0.703380418618597	1.49660118133012	0.822097886360047	0.0141128583925305	-0.276943114728395	-0.0702007940033501	-1.29185011534878	-0.196382543703918	-1.49388677747336	-0.150825427392231	-0.664232087277831	0.634810642581523	1.74170461936640	-0.189829105254347	0.842038663906997	0.587957554087513	0.956509509101445	-0.348153233902126	-0.560355154997463	-0.313632580010494	-0.660246543128715	0.402300747415605	0.676589542090164	0.361657489365807	-0.967998926347033	0.0584921246185079	-0.386274812402376	-0.601489555252573
0.634308213460783	-0.654438709893072	-1.90858128887554	0.374796761289670	-0.775198635119746	1.13714246762901	0.786298573853522	0.700961461088176	0.0611677206265404	-0.424152668993713	1.26746345221479	0.310647003392426	-0.225330360242171	-1.35013727413935	-0.838336006788271	-0.826093199201167	1.34076152266731	-0.329161863831492	0.421892050770918	0.136754305092439	0.821252552617493	-1.92673379775742	0.715098897454605	-0.447217570449662	0.0827304563035768	-0.889649084191112	0.472329755240829	-1.03918235794364	0.904488915073807	-0.710530207778959	-0.0485491024922781	0.547101759959624	0.135725418588707	-1.76024740703279	-0.306308824728487	-1.02448465198503	-0.0996560552669510	0.0788279003170499	-0.722243156675913	-0.293473979059526	-0.162528818632017	0.559134580794066	1.01783065551393	-1.38562564132901	0.675279733963230	-1.13104315336187	0.103055475813155	0.127254270279958	0.562352310291110	-0.235325022385605
-0.267817742770144	1.14320293807652	0.748050487855848	-1.22963800133536	-0.131048506900649	0.797687385116378	0.191058074831356	0.811886882169318	-0.363029145408523	-1.17260560704972	0.783521066644000	0.524561260567160	-0.696843838299793	-0.0169388446647107	-0.113434055040389	0.614498638113741	0.311975482647518	0.191314730451018	1.27786656351878	0.186194962225545	0.244086937160776	-0.590709669982015	-0.271354273673460	0.881517628102916	0.207166255673119	1.37862910762261	-0.825883189994219	0.0430556407897605	-0.0268345619654992	-1.49364817204619	-1.04664262277341	0.281903890435783	0.385875174674203	-0.0361567745034796	-0.559853712571912	-0.652240376750322	-0.260897412798626	-1.61748212593973	-0.0682011425912130	-0.496396462632666	-0.905649573522178	1.41932625402915	0.367359222775882	-0.407844807943186	0.318566084567505	-0.147531692763174	0.141763868736416	-1.01490002924234	0.740779688713437	-0.0743206858893084
2.52537270581223	0.836562640579555	-0.548376823202159	0.929086694077612	0.316493636281691	-0.952738624572733	-0.829297371127187	-1.42208345662574	-0.454340533147327	-0.631572638801228	0.558665727103622	0.295329935519722	-0.478897228176457	0.312411530923249	1.59689935789746	-0.626195529180236	0.455947781786658	-0.753527190548468	-1.56818795713252	0.769047450636178	1.93686895511488	0.214144459808059	0.181169353174977	-1.71029731837459	0.393187877985979	-0.286808659432305	-0.435644326528297	1.93499896362353	-0.702514305268602	0.150729449625107	0.551640097976577	0.340366081204872	-0.466903538533191	0.501982010373406	0.0230056094535577	-1.21300507987704	0.0412191128315608	0.904723113188717	-0.859676530037727	-0.387419258913599	0.0253087283127587	1.38444706462699	0.00494352679289337	-0.580329880351898	0.234173857140118	0.667485752039831	-1.25136461808175	-0.635273071082098	0.220520283042582	0.733971362713134
1.96216599840656	1.79759351566379	-0.294022932552594	-0.286210552738251	0.583018252316803	-0.162443085678817	0.544770198664512	-1.20724758626798	0.482580776770581	0.191542094761155	1.63172398224069	0.213460178760629	-0.295519100079684	-0.320489464820471	0.523627191742976	0.285201574450695	0.717816961420407	0.255003145449922	-0.583740130702359	-0.373986348156242	0.317787419038195	-1.16608758005833	-1.23277597540724	1.01643905073655	-1.37742319250538	0.881439083985523	-0.238120750929177	0.712538693573134	0.677224228180300	-0.479465768748382	0.670564394384212	-0.510837831446117	-0.281489893528630	-0.0812548298745852	0.315127928590324	-1.33933969977310	-0.203305813240281	0.444833034917809	0.502003837895708	-1.30236385795870	-0.705686150103938	-0.416688671438480	-0.0852429590640468	-0.594582092688909	-0.135271999071693	0.940815699240216	-0.833298113263201	0.610816725865082	0.718811019778634	-0.924129869441394
-0.905752252771788	-0.328170419968586	0.277332818996677	-0.533307000398564	1.33925057386416	1.24056831844796	-0.202336532141006	0.673293598649178	1.69259624840617	-0.115220929176313	0.127134330006022	-0.780625613372903	-0.661611622152510	-0.356967347643322	-1.47572775529983	-0.115464160043064	0.00816098775254086	1.17500466420274	-0.151309787943365	-0.00609433508547650	0.316916434557081	-0.231553665949598	-0.862584932306479	-0.946764346884813	-0.836960964759379	-0.315061147056796	0.874639487589430	0.657349455812227	0.499902181578999	-1.15263454887687	1.07875958730119	0.0895917263389451	1.93795134177037	-0.661982194963026	-0.294674696429719	1.10903235584809	-1.01789937272563	1.06627968551440	-1.28596116852275	1.22895275320602	0.296422079132911	1.04033353460398	-0.425365057839228	1.43046344762841	1.44131496617354	-0.271721889985835	-0.404824593224807	0.360055247935849	0.0664017513721887	-0.430620670691357
2.14700054943095	-0.375889846528495	-1.42905158674751	0.369563486580248	0.930444194828553	-0.202432016245540	0.0963715447422642	-0.297032528789833	-1.05360546154647	0.903410618736163	-0.264124981980854	-0.879213272336493	-0.228254881713715	0.179549188828798	-0.825336456753834	-0.526967458007322	1.29417592251763	-0.114068079434626	-0.287963797508484	1.03171033589267	-0.667968261377281	0.547522515376898	-1.27777783185277	0.184640470957804	0.0491737300958853	0.628512238570809	0.268218016699074	0.928697297618869	-0.0704243675752199	0.502588419776275	1.09650661521617	0.192902512405702	0.000234610235400096	0.250750255024960	-0.285993743280701	0.304379632776406	0.346490971506506	0.0326847910418610	-0.262198729565753	-0.259796869106458	-0.102175239133299	0.0434818444298554	0.212079610221103	0.855429829381359	-0.616506899136304	0.305742709816612	-0.170276588842372	-0.120562607320445	0.118852718217974	1.66627747164955
0.539088078358370	-0.0663656733363454	0.317216875848799	-0.125059997495205	-0.915037310155789	-0.102842254748346	-0.530364427030037	0.348460592812170	-0.0212601284734133	-0.0748157097873664	-0.434814346580807	1.02007876771938	2.77597870267195	1.22727993763814	-0.0793098655703204	-0.451804197649915	0.388997127624393	-0.00272612415324675	-0.661876985456545	-0.634868923419365	-1.03083473712995	0.287513666237161	-0.0329701513874053	0.327313178373285	0.239474366301422	-0.00234926005521668	0.732137279277882	-1.11566437537927	0.111136846987400	0.298112081015497	0.588800328653887	1.36675728429217	-0.121059085536659	-0.445542776913613	-1.00103742861155	-0.536587757143386	-1.15236882878955	0.848125030939302	0.0591479031632349	-1.02660135032195	-0.195750893438578	0.0993297130113668	-0.897661987912249	0.711515509112737	0.534571018986986	0.331214889846153	0.851563797341336	0.257534318985182	-0.617201248734444	-0.910470167642079
-0.00984574046638501	-0.0786565307053788	-1.05616479524671	-0.263202923409645	-1.68501804411543	-0.642887420878476	-1.09601207780140	0.329424571316567	-1.13826317760319	0.626912030799986	0.606019800000148	0.189698718388829	2.64938210545110	-1.02401723647063	-1.22303011236147	1.73569234435904	-0.173006618621764	0.853996317326260	1.05922524386192	-0.398863765247548	0.592352627911793	0.400199935816623	-1.23985809918983	0.443831813952293	-0.0102104613661839	-1.06980612043158	0.438969643095458	0.772184073131925	-0.518726744374637	-0.722827217125208	-0.997560310526691	0.307740704012985	-0.117060825013306	-0.0507212061143739	1.17875039341613	-0.0110807923218626	-0.266516645238928	-0.407594422674625	0.762126323833794	-1.12646222066928	0.745711823609530	1.01371844892318	-0.470395016223352	0.491288940230057	1.66371653639650	1.50731825404401	-0.396485740787033	0.0731940190928819	0.0242711477574431	0.752384511414925
0.531665550379479	-0.552125053043390	-0.0133475924577173	-0.185656643235033	0.693985244909277	0.737336075017951	0.189817854295056	-0.688327107046455	0.813738893133467	-0.856975642459739	1.13718677250195	-0.00805072782782079	0.886451249523650	-0.612140035570744	-0.330537611424010	1.04129819569055	0.173282721059031	0.114954497809832	-1.26767633900925	0.788414097513238	-0.173351503152610	-0.0230383160257030	0.533915770691042	1.13385922987052	-1.47822437137139	-0.410995097031173	-0.615751845391975	-0.155068081281285	-0.693750047961808	0.871376587071330	0.0208304178963969	1.08713166415827	1.24204525974202	-0.148581985503439	0.103991483425851	0.144017549184194	-1.12654893380131	-0.212486012145864	-0.309595695700719	-0.133637784832242	1.86549467768959	-0.000475997329930773	-0.618354603701431	0.306811329818631	-0.315908161987293	0.593841290325906	0.284959073163747	-0.648885569965573	-0.780706696698567	-1.19733703906189
-0.108645854461684	0.439725359607339	0.464561727849125	-0.274768184442103	-1.32177403171457	-0.104144161390829	0.0153035558709311	0.0602537133446751	0.890117781431899	-0.194814991271129	1.81172877709728	-0.309041791668946	0.605971633937774	-0.0505241439805918	0.774154259705370	0.512838341253157	0.695612010636098	-0.0728610290037767	-0.381760966150842	-1.25845924601628	0.480370949145445	-0.731165878884787	-0.715963034155206	-1.15467770963117	0.538025227430752	-0.0423455124063646	0.686245109782624	0.185181053174487	-0.334332026307289	-0.504785574962576	-0.966559387979323	-1.22281615423113	-1.33407792441190	-0.335307790481166	-0.425153355429316	0.249458214783146	0.984574039685269	1.06391502618434	-1.07223926711340	0.360533886756321	0.694245824451490	-0.0538286229416295	0.217157766444357	1.19876560813470	0.535831856581550	-0.222963867865071	0.661273956885670	-0.116601688737106	-0.628666758246014	0.567273268511308
-0.0523768988938416	-0.0744276761398998	0.199343350960514	-1.52494416803343	0.0790198686040061	-0.689208380971080	0.956970996227739	0.550398230479522	-1.29483070473646	-0.472222208916380	0.0392531005734225	-0.912675657859627	-1.00471802243851	0.869660998610337	-0.119688618080080	1.04253818461841	-0.380353921984800	-0.108515455735829	-0.757937504986651	0.828286016391694	-0.663178414913216	0.280790960695564	-0.789870759820663	0.518693117835260	0.862644027032250	0.324357174875317	-1.03686017361634	-1.23177857069506	0.754307272589483	-0.0825657762437569	0.850858855227043	-0.325795027090399	0.921791940436857	1.54341668930902	0.245585018775811	0.151737328552380	0.0371941561685533	0.152363487790717	0.212339389316376	-1.02701162199052	0.529663003362759	-0.389400997336968	1.12693453136009	-1.29472116874123	0.279750870838545	-0.0449478623377563	0.185999354458739	-0.132579558761622	-0.328769820127280	0.142309243994496
1.07119746277220	0.240388727111554	0.815373168379028	-0.753411702780517	0.0559893132829457	-0.0360263856818276	0.660303789049506	-0.113620521315701	1.26970565565377	0.0943818152203229	0.132504295346074	0.334015223972015	-0.463860398858357	0.635177852210210	-0.0508527452516267	0.219876987461858	-0.155263847117326	-0.507904030621568	-0.367808740712796	0.0549885436157786	0.670985728210226	0.0739942084194829	1.33089179684359	0.581652875430797	0.793465221477486	1.46636198267734	0.587272902318205	1.39678800285535	-0.219883411690346	-0.229823326694669	1.20488948403837	-0.216028977331276	-0.530813170577594	-0.714974450112302	0.551166943797532	0.000203320646644394	0.343802381163911	-0.0520584633548206	-0.575666736967387	-0.107598545840447	0.0173540380626591	0.304244585534537	1.56011440849166	0.419518288188355	-0.262996635213009	0.100858063839838	0.0824614131710928	-0.00381910948174650	0.118004265675434	-0.582719643497771
1.01503892075207	-0.294045837194343	0.752955655395637	0.398327717506617	1.66979877506127	-1.37317308291037	0.848164720029557	0.142443134982225	-0.883901749635286	-0.142575500066067	-0.548327548689719	-0.274370171687304	-0.491008831828320	-0.749494192005784	-0.716385408231841	-0.913259903829049	1.61460896808324	0.323914246132223	-0.519116281291778	0.0153345584483813	-1.42162689693660	-0.262733685431111	1.60308874740823	1.32730511174786	-0.479755080479010	0.203190185602186	0.436088395087594	0.0204867898589032	-0.382656400984805	0.256529270635523	-1.39889183807018	0.535642730532758	-0.177196242852353	-0.155169089158822	-0.778790619336777	0.271457642965296	-0.234095393051570	0.249732855642597	1.26732313779200	0.223299494682169	0.117786017194536	1.64124924776433	-1.08181428715939	-1.24058708544680	0.0171483344912477	1.20367146073109	-0.407748196895972	-0.264065050458589	1.17994640644268	-0.326123837774379
1.02071855610920	2.18628829992049	-0.598007583724275	0.0803109899692732	-0.0210999906289669	-0.340110658619290	-0.497458404309268	-0.103914561793671	0.0487721255682526	-1.07873728814047	1.37222053438042	-0.785710003854972	0.409484411417887	0.379380131179296	-0.398751736601930	-0.631243931594419	-0.434886457791259	-0.180778394573020	0.382586309369442	0.0108238024871555	1.18901770122029	-1.16827046619930	-0.579660789916101	-0.293212616788083	-0.350480262123173	0.760968434885803	0.814360352775391	-0.266449646312462	-0.787966801963670	0.955044779671280	0.574332674760960	-0.115661888104730	0.576777109916145	-0.0326606801653844	0.120868433562961	-0.738141355630003	1.20691091593677	-0.0672772039147249	-0.685104304580567	1.40457838521839	0.480468174719250	-0.230455839576912	0.337606531892207	0.456262765942372	0.522136246879858	0.924025544905761	0.615799476037261	0.166489589958879	0.291207024226090	-0.371068508062753
0.501557373747461	0.649716689260855	0.142268252350690	0.652416463803734	-0.343693330894888	0.0901225553765316	-0.637420297440041	0.662245601490790	0.668965505043800	-0.446622593816029	-0.0715414938315195	1.37136037058697	0.368687560781527	0.399708273684426	-0.965662341238600	-1.66642719653363	0.587455353031788	0.0825417187909461	-0.814469531645150	-0.165426102750909	0.632790831364634	-0.0422360768212284	-0.00702451032027961	-0.530165784754128	-0.807355247834725	-0.678237465527231	-1.08924621103254	0.102484482691357	-0.906400310515586	0.231734111044250	-0.245225717569841	-0.344451885476906	-0.703031728807220	0.546477985958466	-0.379012545186952	-0.584578841127620	-0.344055483401795	0.307919743867180	0.0816800833754688	-0.415170614544869	-0.430495403743377	0.656814364898561	-0.338093713590248	0.742604592027609	1.91248855375794	0.739737963045233	1.17083427152969	0.717886085800569	0.311961975036627	-0.168876489325814
0.533403116996114	0.450005023396397	-1.14498619943260	1.35562902585879	0.210858516408514	0.754076622342995	0.433524559414087	0.711646147190063	1.52001403016472	-0.300743963775519	1.86183302155330	0.201568607777824	-0.273337524444919	-1.05202297983033	-0.325062257565677	0.572754322272049	1.05003732788053	-0.623397805257618	0.0853810507717947	-0.221882044749488	-0.917763139330438	1.10605768899515	-0.375408423868396	-0.159687195136670	0.122870521913364	-0.454108525857625	-0.00331608577975473	0.694334502037085	0.763318480950209	0.0965315538257454	-0.625184190078602	0.892183790020820	-0.0195273549681422	0.555618241068522	0.0740068020318239	0.176977529930178	0.869021666941932	-1.04316989687382	0.733446814297728	-0.0928240264555913	0.358152898870635	-0.0941636131718535	0.173302795119187	1.40564560702836	-0.178341344894618	0.727929091760640	0.239332509202122	-0.317966259231704	0.890422122577738	-0.438519182600296
1.16904132849801	-0.544388522977421	0.686710418528879	-0.752981587246305	0.0814411461576456	-0.903030809671462	2.14420581271208	-0.766192851621545	1.84492873092827	0.849736714036593	0.685940506928119	-0.736468807723609	-0.729986945061511	1.10732897509973	0.555028526354564	-0.462895929675101	0.284891596547036	-0.397252267938810	0.859702777436154	-0.467687560341987	-0.328029761219790	0.269836834186509	1.27741048029198	0.859620691998963	-0.627140058632784	0.0620662331846667	0.0589535954952888	1.02640311991754	0.910223129466739	-0.611791764301289	0.871974027000166	-0.558594437537941	-1.06968660357089	-0.932661962742908	-0.832752554162373	-0.00132693825896990	-0.438799200421694	-2.47282025466840	-0.0570128495114148	1.60023599282853	-0.550055127693383	-0.476355134229062	-0.215060497430173	0.673634580491968	-1.58360077524315	-1.48507661137699	0.188612612708477	0.636283713273541	0.438366601758466	1.27163927493557
0.754418301898996	-0.962244636402104	-0.112089447123413	-0.170738001045636	-0.870369432161703	0.426712503963817	-0.515518216814302	0.0251835864009549	-1.46872121601501	0.578612741957066	-0.867347712087529	-0.164137755589605	0.880393119245752	0.0238990504518476	0.764323243126172	0.281871085680452	-0.707417666838188	0.296868863073793	1.42360856399293	0.124281765877554	0.911829049793199	0.0171730019503975	0.0607424166895066	-0.269692140354470	0.562523970829655	-0.935825095099456	0.512421463049985	0.209848063280336	-0.273130342251228	-0.954062059177085	-0.0894602014490989	0.0274156493243897	0.499843149779859	0.124592993276438	0.278954981780416	0.721583279082794	0.0692989029890983	-0.0806235514351315	1.72879361616349	-0.536025618464132	-0.653385677459579	-1.84201117222757	0.622347130756336	-0.0833396971383211	0.232144214777126	0.153785545607375	-0.210598540082576	-0.673059903635854	-0.296718437185283	2.18536194287812
-0.514061120270814	0.331530107685089	0.952034275325274	-0.0357543828542917	1.01008090656921	0.149309514032305	0.597388607436480	1.14762886589210	-0.914478227699454	-0.0636149917729391	-0.200176245131657	-0.915014371910532	0.447653623791948	-0.788049248437776	0.0814554175856500	0.399443313200882	0.918556758268464	-0.169875741169322	1.04808164131963	-0.143693948138608	-0.403573575523770	-0.344611130587614	-0.443122014819856	0.751564141626192	0.416030301713858	0.700310312749307	-0.262408477274006	-0.223775071569834	0.712623773827205	0.553195229264489	-0.559511216648539	-0.486787893425131	0.533096461466809	-0.488122308612901	0.809947958498286	0.904657491092663	0.212840781870069	0.560835220885292	0.741377143441534	0.0813940240923745	1.58311503426030	-0.564105465972352	-0.155236229738500	-0.432177530955159	0.497035184421994	1.53401122617670	0.651404214369830	0.174509165073282	0.701531527127955	-0.181839506349525
0.652564472489940	-0.261608574897250	0.690757250887292	-1.66171376391811	-0.278586991132816	-1.02085899919510	-0.519133127226171	0.764800244168867	-0.0569248249613085	0.593916694481680	-0.353436329307633	-0.869162138886724	-1.26855073602737	0.489382669454315	0.680468741354642	-0.772209798411787	0.263888314669715	-0.426381638445473	-0.401883242481265	0.451637741417897	0.341050404172572	0.947427696357345	0.307596468792197	-0.440636505176677	0.998533175312235	-1.08028987871125	0.0595551508159963	0.643465944368557	-1.66339482140186	0.212679843350900	0.472092852488423	-0.769520839681237	0.462608510552058	-1.78734610839889	0.321142656796536	-0.612326651378299	-0.784711471743285	2.56073794091852	-1.17730870910292	0.814384277069643	0.174521236083532	0.282103052293737	0.771108732557690	0.840177875470839	-0.375107021129473	-1.12968694619662	-1.00932885614674	-1.10010403693437	-0.147961693854424	-0.00892857239719898
-0.710105514754088	0.0434555173258636	-0.630174472819441	-0.903257365988709	0.692432220013110	0.0241929691146928	1.11190910576747	0.411282706014291	-0.621596621607950	-0.308949001001239	-0.868538466227642	0.378869318522564	-0.340151623485672	0.774430450913635	-0.126411295154512	0.273154379556759	-1.20838070384204	-0.274569855668017	-0.122209568967490	0.517689876183991	-1.34707343161451	0.459588971671330	0.129134647214086	0.584800938349971	-1.67984034417548	-1.25297493404189	-0.0633218408664429	0.359085135786995	-0.778375430777120	0.0959386201593427	0.862758014831895	0.230873182329913	-0.968863276903076	-0.851257181162600	-0.152038450994728	-0.0998368681575705	0.228875907535438	0.186758211618193	-0.0948359451655946	0.465043117973465	0.129046506701912	0.212626976126999	0.367382116651750	-1.36805079457230	-0.359858414479237	0.269349460093064	-0.492397187918160	0.975707648965104	0.142443860927551	0.840555794366760
1.03546978869865	-0.698105008827221	-1.38146144609458	0.347918366460925	-0.224218313816039	-0.432027403861593	-1.13729341084940	0.562118125042632	0.749958934871825	0.0841867712346306	-0.266878333434142	0.437423798357915	-0.257429365527035	1.09825668439916	-1.01221628195846	0.804441592956750	-1.20659892424532	0.304275785720064	0.288258336651774	0.216732792960383	-0.415428887911275	-1.04153906706193	-0.536022513228623	1.12553488893154	0.801132058680900	1.11360299856552	0.127372404244723	-0.0913922293158112	-0.633002338461229	-0.362210319444205	-1.63628489477504	1.33239579577464	1.22781245292695	-0.520595570349549	1.04983940041030	0.310186609325770	0.298970314159412	0.111925929185715	-1.39291642027959	1.14108693804019	-0.613817194324795	-0.267985947098014	-0.200496153079456	0.161762952596355	0.610771850627769	1.13549844950325	0.525738077349891	-0.634761839721000	1.22957814375985	0.421015304214822
0.260454947938107	0.00137896742589138	-0.0872574411572675	-0.121086381472266	0.775622616586156	-0.0185295989685499	0.555645581292424	-0.437124725664139	0.232759967857840	-0.867802635490620	-0.0144288709551661	-0.169927181827395	0.635740636427657	-0.756766176002262	0.139466632692473	-0.391815946889119	0.218142393692966	-0.907129228674931	-0.271856633855432	1.16649750851391	0.0665772093780181	0.163864348814065	0.274842545351470	0.291642939374522	0.660235918929847	-0.258764524926151	-0.571890475178954	0.692703373767979	-1.32915208528421	0.636632183161254	-0.651240231338791	-0.346933575731586	-1.19259853008753	0.0613648947948710	-0.0537602456669682	0.558188497782399	1.07880936955665	-0.706830326342095	-0.836026517815219	0.755309462335004	-0.114028961179463	-0.671836702876921	-0.0845342870599627	0.895554684054559	-1.81297647596283	-0.369423540118993	-0.976636784732832	-0.416383034171620	0.305046753299444	0.0480932578624192
-0.491535575415661	0.820003656437675	-1.65623601181421	-0.931235161165722	0.493263559814461	-0.509070060255561	1.65844227637023	0.0672239175548951	0.617114279707989	-0.256356392191698	0.426485285496193	1.20380808480231	-0.186780938344226	-0.663539137151900	0.136528347456422	0.805948981529478	-0.0196365053773544	-0.620462586420706	0.109985257811062	1.44435994640105	-0.198486080850262	-0.797886834596903	-0.490734167428983	-1.02760484574422	-0.954736904556486	0.657020172789342	0.578658189158413	-2.20117660160350	0.100241369668614	-0.907070210521245	0.778868728803923	0.348331817229938	-0.241371680869229	-0.301233790191785	0.706836829687471	0.657819291968098	-0.272280102890316	0.0119709894254643	1.33921699408347	-0.465560497485865	-0.527444327156669	-1.00404916981241	-0.979320940345044	-0.715058667119975	-1.42011816285532	-1.11312961309970	-0.729748489962601	0.926685376202099	0.119653890893793	-0.139913596728155
0.988070530320930	-0.0829652913466491	0.764713222590207	-0.270001264087107	-0.126985077884986	0.166904878781079	0.465749655368418	1.49337242879382	0.506680855898175	0.190554492932204	1.02250587815865	0.441261267746320	0.196547318966865	-0.162643751536543	-0.110608407165330	0.330592807874244	-0.504295763454179	0.637484338609871	2.11203788256128	-0.0439358844652907	-1.14995309984781	-0.441328086078825	1.49835364902326	-1.34345810130902	-0.378309333402321	-0.718544318206472	-1.50139474761163	-1.22716573644897	-0.131359599924204	0.334336689988893	-0.388720787368836	1.25209167434294	0.383934650202788	-1.14003740279591	-0.530459041796489	0.960330120373648	0.681972516904221	-0.637488458313208	-0.140277593161760	0.767970696629276	0.586964992060539	-0.160259942956770	-0.511579192006854	-0.133084055872871	0.0416477191185563	0.478010500378442	1.17348671868147	1.33142746637011	-0.846189669696055	0.556532103940044
-0.0371285558857843	0.181077419154741	-0.0663658142520551	-0.163070612547912	-0.738208905566738	0.0934219654617816	-0.0899787460015113	0.236159945561971	0.192475278355853	-1.55814645127348	0.332721761087838	-0.234011124064522	-1.69033146751268	0.199580777022489	-0.262368040879989	0.900189249275911	-0.603032255274828	-0.229914529659849	0.565306511050794	-0.661104242342547	-0.0576577339995674	-0.416743286673414	-0.462699894970569	0.247315454105809	0.0697891440948416	1.04312825157829	1.21006060591816	-0.309963213463254	0.639814283115585	0.249098238391458	0.141211346253411	1.43593393433876	1.64842653226567	-0.809661729375573	-0.162921150813691	-0.296970200966485	0.158293930635982	-0.427817180339362	1.03881076663645	-0.798097104816292	-0.249237345697008	-0.338049067811754	0.151900337933195	-1.09153010191294	-0.751116230868407	0.360082656382341	-0.469656042857081	0.706902824338165	-1.03115176848742	-0.402327456977286
0.256288960948518	-0.348761862628849	-2.09441580891008	0.467980698922295	-0.292752655756626	-0.986519171260365	0.347690573171190	1.31575150880371	-0.752461598272316	0.477650064119021	-0.205055471821134	0.761312612391728	-0.749742815204139	0.540419511809747	0.193643196017152	-0.785017619536194	-1.35653798566071	0.798969775161114	-0.410170382527227	0.128746300366638	-0.466363949468200	-0.0479133861364910	-0.580439391124178	-0.638395204615516	-0.0208435182168659	0.744308609079507	-1.50357459051530	0.900010446904495	0.253018755990324	0.429728221943867	0.863379932865255	-1.04164348826569	-1.83491881446648	0.0790540020485441	0.169399497763382	1.71869363765441	-0.534323682213978	1.14455674907692	-0.681157505579790	-1.09095839624865	-0.794045548786434	-1.06956091416301	-0.329403569926230	-0.829763896758723	1.04329615231291	0.733245171858042	-0.540396853528554	0.405637575358719	-0.874144851693536	-0.988662750723850
-0.568085076592932	-0.421156284507854	-1.85483655236637	-0.524523442838902	0.754080037518201	-0.684467281458289	0.364467086154504	0.0701991485635037	-0.0645591404592891	0.435667752396947	1.43284703569555	-1.13822774208100	1.34513943077077	-0.477436971062220	-0.157886353422817	0.387932612521981	-0.545144396800302	0.157272856718811	0.450483995221426	-0.232812531900455	-1.42452247659879	-1.10675501780741	0.499255744221155	0.195808487566136	0.843256353446711	-1.19414781030772	-0.0825028366358489	-0.545733060905736	0.233186286351547	-0.910854174891780	-0.0338378973786565	0.270781920509461	-1.06985589006335	-0.358147234810414	-0.279278977510469	-0.911075801947184	1.24418036135462	-0.719837359075839	0.774988426857244	-0.421214639853828	0.174524215248545	0.00768963050898652	-0.0277795531996017	-0.452457611724279	-1.25059841338269	0.827461363982620	0.851692750651590	-0.905931021156746	0.127775431468669	-0.426747535839913
0.0131317095962657	2.05351119304503	-1.95825539456053	-0.0609711865620027	-0.189339151523606	0.0939884505870430	-0.209921253738361	-0.385161497492128	-0.245597257610432	-0.232845549964325	0.479325465920023	-0.190473926382358	-0.297833511944884	0.590777341044140	0.564115250284687	0.287494969139300	0.223086057238835	-0.479644372937233	-0.625769115420609	0.542274066149906	-0.423950613677243	-0.313443353183797	0.940806492898132	1.42682844925343	-0.0599078308966328	0.498915291283958	0.215336860159916	0.240708259926876	-0.259509870479392	-1.77803941638506	0.687764977909592	-0.240027684576326	1.08230937108898	-1.21422517462394	-0.485704129158437	-1.58619008217659	-0.640506188595015	-1.36957951929018	-0.615593696429385	-0.0617580900739450	1.27741162549867	-0.0291654089939029	-0.420321091186010	-0.210040082792014	-0.573722273372514	0.518259749655073	0.0711012526420148	-0.815435743898145	-0.334074928205043	-0.0887643777864991
-0.0807368208726442	1.74356340859719	-0.00214219007194309	-0.319432523732699	0.871991515308035	0.191008945249397	-0.385754017457912	-0.743011275132883	0.0949312099228902	0.905414130227405	-1.03885827506559	1.12428251400076	0.922282256911620	1.01317046685259	-1.08423511889997	-0.349809268884302	-1.17538621707345	0.347211925117274	-1.45410034848777	1.20076163889136	0.103687043460060	-0.435951964554334	-0.658578461844556	0.199797276493496	-0.398575153726002	-0.00776401957595348	0.238117802614715	-0.377868253042677	0.107193869512242	-0.0788597864453680	-0.533535259700365	0.127513056080738	0.359825260424090	0.0775916808097019	0.240562854642783	0.407144160471331	-0.894387898784188	-0.430778386161202	0.353928459012228	-0.411498965715868	0.446097179685708	0.0390423677016908	-0.408675318422809	-0.0934288748185885	-0.673890184889282	-0.735242586568691	1.23961923017605	0.207015914860598	1.20175170787408	0.528321156218173
0.471070405570008	-0.878116720330465	-0.840623271026704	-0.639241291222179	-0.361584017550180	-0.198571066036975	-0.378524037925167	-1.07150242365609	0.589862078832101	-0.0447740575587942	0.363535341017098	-0.194746991184391	0.735730570609003	-0.585523508243575	-0.768614013017867	0.545645964202592	-0.243639000830496	-1.16267399908764	0.0476332540670895	0.866895614355094	-0.841076872673136	-0.0839460872540644	-0.104262377721538	-0.128580092161157	-1.60289595043544	0.170212806399369	0.789103683194333	0.366809071619384	0.407173105879484	-0.916646657604799	0.407855319825659	0.775656302057422	-0.233342106766288	-0.369603848064975	-0.616415900422613	0.780859240556304	0.698007776858128	-0.145018025852356	-0.318149520625878	-0.453486683655922	0.0401124070093658	-0.0627559132482466	0.0524692725735419	-0.0726382326811145	-0.255281357480691	0.900407580947177	-0.999368328688077	0.354714415782143	1.01026526276062	0.610769935791976
0.795197225658484	0.00370785851210361	0.268180860440095	-0.566004101606188	0.745995479948284	1.11006632770611	0.699008411469579	-0.153874201318087	0.166903743468296	-0.692222534718304	-0.0858059610374960	-0.763646526127225	-1.11148450841091	0.0127801297604732	-2.19124088949116	-1.01636960161981	-1.17717450355691	1.28088161862729	-0.338113271208713	-0.351701768725115	0.326938350901336	-0.106621030105224	-0.325193716981622	0.000673587645906513	0.212113013326370	0.0668699959318179	0.234640108682926	0.433675077823724	0.225165826839460	0.314136410433975	1.46998577344220	-0.740283362977892	-0.737617768091544	-0.467501039490881	-1.00020368757908	0.454598446065143	-0.0476279663185078	-0.452272757685206	0.878612811666084	0.651443658730255	-1.06389707944708	-0.257628712031903	0.730703973545395	-0.201878107740226	-0.525543735158631	-0.630281562200504	-0.177989701130041	0.196830719702107	1.04290852632056	0.234327869760707
0.806341911165611	-0.586523150624203	0.484636325891542	-1.46224233774380	-0.354684861503732	0.606701596184244	-1.32187302278241	-0.167365757404923	0.0258253100411655	0.875078317305549	-0.215799789168682	0.193889291297967	-0.0339806775418098	-0.996861044439082	0.368437040550515	-0.462755095785118	1.20895332912754	-0.293302211655953	0.226306527932560	-1.37994199979639	-0.231689745681794	0.524238570333479	-0.0635276080425679	-1.56701684846961	0.117782323058287	-0.936136762150071	-0.0723524383984947	-0.397508332752554	-0.552574640825995	0.984910040065306	0.905565706496866	0.344485166269961	1.51248613999947	-0.598209037768379	-0.251679984964311	-0.0717167792835069	-0.886822967561635	0.375482479459702	-0.975983404073884	0.0449666853065382	-1.16761815151910	0.517939364443140	-0.183129096666529	-1.22963877090158	-0.663977949582816	0.600939449548444	-0.593508178747977	-0.643108063599618	0.445844416849318	-0.940539704554381
-0.567230759444073	1.64022398032235	0.632008227795592	0.357704345354956	0.159884449930941	0.988711306491254	-0.0930851388027350	-0.350066979052152	0.0864384090322570	0.128874453752096	-0.194524378548988	1.20409378418918	0.195663714809997	0.633331290561691	-0.708857301741879	1.40375662594036	-0.177945584746988	1.45320668235887	0.0723631575596825	-0.173389974363734	-0.0993539222858143	0.0276743858776205	0.290583808501283	-0.0809126231382501	0.186217015738349	0.616829144017588	0.774574614466393	-1.68396156355848	-0.448249485700714	-0.145029114870479	-0.493617044079790	-0.818395344462449	0.285054467359117	0.340361892210543	1.09141696531387	-0.540704979632415	-0.725582316050880	1.03984718239599	-0.346042737279655	0.509838926228416	0.487857388214902	-0.130144629706108	0.691925607964118	-0.603733929641321	1.57230254178660	0.204437648166222	0.282467849421761	0.420084400313427	0.583128507199641	-0.264560643730502
0.0879119920942370	1.68411155771444	-0.630825111692111	2.22970528853018	0.744649536225550	0.764211941873252	0.263582126540279	0.266331190197722	-0.0761032914577370	-0.167584636899903	-0.759710333305977	0.167155192308644	0.399887229411616	1.23200702801335	-0.183257576424164	-0.258786237545558	0.788911782902882	-0.480791440201236	0.580130430602684	0.390066051415961	-1.12475400549554	0.813934300030276	-0.432764375236914	-0.450538315173052	-0.851780643106696	-0.541104594271914	1.53831181652504	-0.419184823481319	-0.834739900608566	-0.935874512473812	-0.715959637007210	1.57699481193325	-0.348278692691100	1.04341966551728	-0.315401041955588	-0.129511447290102	0.240433541560998	0.360251630860444	0.561247436846524	0.554678379163043	-0.548703926640073	0.0842132018288440	0.256440807727114	-0.194707726299170	-0.250580818249412	-0.286770465692404	-0.866780203260497	-0.920907331391272	-0.459336503383161	-0.0809765496352742
-0.811227770822159	0.0885548007588856	0.299070670130089	0.302611341772022	-0.274956199117528	1.41429848137994	-0.425699750225430	-0.406345924563659	-0.663282892491205	-0.137535019560446	-0.281466027123539	-1.01357401405414	0.519821523888665	1.28372395460659	0.715935079751268	1.01817134076234	0.262527420149242	-0.678508118534812	0.715348995861387	0.164578085415830	-0.611381478153464	0.773388450436422	0.605828687464093	0.0349632766233847	-0.596866754290531	-0.117590705534341	0.00331608577975473	-1.39175731566614	0.730322442018286	-1.34278883191327	0.0301592332377774	0.423635212575997	-0.511465444677443	-1.32632467226659	0.117735655784083	0.699011559563276	0.161448789103919	0.601899574900685	-0.103227510565754	0.903556659368768	-0.180119388598927	-0.288808456139376	-0.276808722094252	-0.00354133513575111	-0.103846333420075	-0.296017111134463	-1.21781167340906	-0.344984966460292	0.112984212153676	0.519496509497510
0.0292851726986776	-0.184199506050244	0.606193304525069	1.16206537081930	1.50502436535072	0.497688012961759	0.00844879224835728	0.689932939806921	0.889403405387023	0.877883213859434	-0.319247476131505	1.53984995062925	0.521078726366655	-0.325679331765585	-0.316675136421138	-0.402206331457838	-0.924582696573605	-0.716373572733818	-1.19540198658746	-0.297623850033622	-0.631094183377932	-0.895651140828233	-0.325675607098207	0.292809468657272	1.24790309504866	-0.630516744816828	0.767563736920203	-1.03715296145121	-0.540416427142574	-0.240185333640411	-0.0504189189048410	-0.0317322701050562	1.03583585703445	-0.233890518570514	-1.48668422778339	0.544253781734492	0.149121053271436	-1.19792290814354	1.23784943123181	-0.504902790787870	0.159396296349626	-0.232094724212495	0.223237775859692	-0.679383854604236	-1.38781137040169	-0.497939719429756	-1.25689830624135	-0.603004902077667	0.191342218736192	-0.388921670627385
1.10108767685337	0.975307293672146	0.369823191600074	-0.819318983768033	0.730111167495537	-0.240081939826232	-0.638894802027461	-0.875237395374684	-0.492347583204508	-1.23956557063015	0.0933477862270017	0.555195678031581	-0.251731890154638	-1.82635386617670	-0.607316888824806	-0.216980013360861	0.811475840309088	0.214428749205682	0.401540452745398	0.460751291670259	0.103842478155996	-0.647241698954141	0.222110673583335	-1.34702517930119	-0.662987901975889	-2.06218733308240	-0.399978434856138	0.134866773971575	0.484868593342573	0.628125796236885	0.877315712591436	-0.207126569250329	1.55483162772126	-0.236206121622373	-0.0379586814453931	0.628456117413603	0.410395752640914	0.137613071808302	-0.359198352621347	0.237575896882351	0.196557791062259	-1.08735480913500	0.0337491086302096	0.313155774937120	-0.907815343951132	-0.287843100551447	-0.610472673348988	0.996226910975871	0.845806411181776	0.630427753910024
-0.123000570287611	0.205399038261097	-0.187328711640508	0.636534957742007	-0.235270893090356	0.321893733377020	-0.244336393430416	-0.187327706078974	-0.285869045371180	0.230780526228580	-0.137561406819854	-0.514297566922241	-0.919101340760955	-0.249468471026853	-1.08297513126572	1.18258722626935	-0.220786359297957	0.0695183514480807	0.980571442286782	-1.52422969946673	0.780204567806451	0.109672436866659	0.509265832571017	-0.297356726418308	0.605454568089120	0.313201521314778	0.168412998617814	0.0226246259649367	1.12926167187195	0.302680389581298	-0.0366639634370155	0.627809859332076	0.296018974778648	-0.338517363824665	-0.850737246210866	-0.416024325788845	-0.594658949039928	-0.00904392939864445	-0.367347017875043	0.316250109702342	0.866085535829441	-0.100673683522364	0.467488099073932	0.0795835271380023	-0.923570575159325	-1.01120058576627	0.420235868829872	-0.690455555305720	-1.04600309904130	0.756699306241209
0.811969273317178	0.471363002076947	0.754338668340748	-0.388968117774355	0.549630059963852	0.672577286605201	-0.469418169699230	0.331754657517181	-0.750848829022432	0.546659991822046	0.0218353109388569	-0.780987395606532	0.929380018519897	-0.551919742659326	-0.0516419890522152	-0.670199785373618	-0.563131549423384	-0.0326641717324678	0.0317158412469938	-0.507213403550077	1.80198363304605	0.221410782348589	-0.0274846806367378	-1.02595501977830	-0.0708522427801835	-0.897925937558326	0.0932778238512776	0.659371728639485	0.684595936952499	0.972921087631231	-0.0994536942257083	1.21406762544958	-1.26806742936015	0.711918577540803	-0.738083942662957	-0.0746434537643699	1.01452167210422	0.633625041188230	0.190378004464483	0.119480937578653	0.884035222503921	0.0958124069612919	0.455697484614063	0.824254730047846	0.934905808052819	1.34170700534555	0.238132730125682	1.02665723243996	0.457124920090965	-0.0995278191822937
0.800310580622081	-1.28959520107647	-0.379240091394184	0.655705751732468	1.10341232652031	0.656349203075436	-0.344146998286785	0.370595329337688	1.02318281303596	0.592122368826673	-0.252264242399599	-0.151596403311377	-0.701179858658207	-0.391836421805544	0.483707073526304	1.04178452610031	0.336058095514481	-1.50606753814759	1.20675400006495	0.400361619365749	-0.719699962758702	-0.259127403851866	-0.223008944557815	0.791973438655613	0.514026229073827	-0.0599043904876598	0.704552029868627	0.388783336387606	-0.166941308719669	-1.46519622865152	-1.11140257934192	-0.954696732293999	-0.0800590511524754	-0.652658059473868	-0.233064441687354	1.10743016891781	-0.0309126849932415	0.472830620131897	0.923955459463123	0.486337766659443	-1.27084109041829	0.606416681036672	0.0255289803598030	0.393238017139898	-0.426948327569977	0.189515337871613	-0.0956522621239301	0.374583719326652	-0.496901315835750	-0.429000398162823
1.10915090412201	0.270824027150119	0.461564122043892	-0.302595121251943	0.0648192815494537	-0.385034531490034	-0.619180805413561	0.676449716775345	0.262577588580844	-1.72518053236924	0.504669961738246	0.775431688172617	-0.756062035361847	0.830078965259585	-0.631297533522803	-2.02506888039946	0.0824078575056055	-0.702613272202120	-0.200684510914458	0.144854823102071	-0.547850813764791	0.449270083164586	0.697116098546287	1.20471147588279	-1.62455803345278	0.0917808115329437	-0.115646652150719	-0.0184078035140792	0.195600684887700	-0.770044910275198	-0.783264643169231	0.448185259724701	-2.25286480060147	-0.388401402067389	-1.51150118954170	-0.491436761955215	0.716648758217375	1.37275715336538	-0.350919972188692	0.348424280504127	2.55615624007291	0.109150085854705	0.937169710914830	-0.395211894413833	-1.46832079361276	-0.780731025966512	-1.50922001745225	0.859561868484013	-0.0567211702155568	-0.166289318485128
-1.00440768395705	0.922966327337167	-0.894811219317994	-0.969012565064486	0.144281377855231	-0.143795065903535	-0.486553014236187	0.460195627458339	0.841713981793140	-1.56343185182874	-1.53057434605010	-0.0694574198419107	0.335988254593907	-0.632269291257827	0.305564484935455	0.311556137695442	-1.02189532419561	0.317899397221315	0.804146344500978	-1.30521416838756	0.329911431506890	0.810575869856476	0.456281653484910	1.61651108541240	0.646147348759761	1.16759042052018	0.435240605027216	-0.0180945045816002	0.674671729384962	-0.667491421117851	0.371213968694563	-0.668885994226554	0.639275128825680	0.754807646316083	0.464652186667410	0.912680358931884	-0.295296080430920	-0.0932140519762958	0.176911453395809	1.29810659038011	-0.518793557307551	-0.460124596351194	-1.27574677281267	-1.53908509409134	-1.25187960695848	-1.19218488650092	0.329722789578494	-0.142540134262633	-0.365269671683771	-0.0780775864925186
1.67046769040617	1.39800938738647	-0.305273625734267	0.740628039684970	-0.215633494720415	-0.339632358484670	-0.0554288460670509	0.0886406454173014	0.138515522458751	0.586803321692467	-0.209872517260810	0.637664298707717	-1.23462376974179	1.31435543404287	0.540414515698883	0.580435344115009	-1.01442281476217	-0.201101287709354	-0.458709260731382	0.00356904594117306	-0.225005953084526	-0.0568527822639401	0.0367065642916489	1.72164955696229	1.49236289795213	-0.0133323747754144	0.257298102186875	-0.840224119270655	0.211718305643639	1.68407808039802	0.361400848371996	-1.73099905272225	-0.230718970188209	0.669609948195370	0.668661268042320	0.0537791868870047	1.04691937706568	-1.83948521406953	-0.235303743976785	0.0359575643285487	-1.64872848377727	0.418818207115780	-0.0421792245291421	-0.809110264194405	0.180929111892314	-0.921206923571141	-0.0855684354667565	0.409853134063654	-0.152654781150236	0.132133737503242
0.554872960910830	-0.168423289227129	0.258756090690340	-0.183511180589052	0.263581977123924	-0.469411007435698	0.539204840464146	1.38641871418007	-1.04046171698157	0.485597769728384	-0.623152269721523	-0.0507389889593748	-0.180427266623215	-0.792948428752821	0.412912991649261	0.250546026407883	-0.244679033771164	0.286182438634677	-0.629266257131389	0.625770055264441	-0.319736701590915	2.16662506125251	1.20202499979056	-1.35160052526919	-0.884841243880447	0.114620064032373	-0.585319485546940	-0.0207949077776398	0.637210715556931	0.671704558208718	-0.701076573968509	0.383004939233837	-0.513452430137101	0.305948716589012	1.29970844925385	0.129162046546502	-0.0149076133337324	0.797793027642647	0.385612413150419	0.456226143168671	0.438622487680669	0.556124178655486	-0.851848719442462	-0.386473443580565	0.317987966542792	0.691182460419662	-0.630169713002584	-1.38702378937051	0.209244706850334	-0.184176869181818
-0.0999101149687275	-0.120775819287673	-0.825524121553918	-0.269554646095528	0.334419028862358	1.14121595318259	0.00123724305329785	-0.944865516082051	-0.827842856190520	-0.438435537820867	0.0277978989622753	0.163370290964321	-0.425351392778305	0.576626934665472	-0.416094821177008	-1.12948391753052	0.0445340908301860	-0.364884498872087	-0.870831665553686	-0.119496290592067	-0.448868132853975	-0.217875185178090	0.387059020137409	0.0727758875788902	-0.670081721993479	0.762905388940783	-0.0296252720184988	-0.370617877719379	-0.709018428924345	0.902274449285017	0.823713121003805	-0.440587691252092	-0.422737882690383	-0.446862605978520	1.04568231591197	-0.800694837940842	0.285325645292723	0.262503692221314	-1.58578224899237	-0.506743459643665	0.0421036006290608	0.389653724404448	-0.0611346126321318	0.674237242842145	-0.963758802075048	1.37694571255506	0.207885144155358	-0.855193254492023	-2.14302407343325	-1.07376534423918
0.652714014179562	-0.189088379355378	-0.211485500334929	-0.373446477341795	-0.395061674769789	-0.940675819051723	0.465548601531242	0.993677000142764	0.449759312208071	-0.0666258146254135	-0.570807987772249	-0.798985643060199	-0.212265804783844	0.344523540914784	-0.402815898463731	0.525116732222009	0.620561192969259	-1.61631596826125	0.759614424594169	0.316362764204696	-0.749876543189529	1.53657469762959	-0.216971903618324	-0.509853825461772	-0.151094503420196	1.06507036197406	-0.350456962774214	-0.649569110263378	-0.970924736057006	-2.31853854045862	-1.22654015818814	-0.771001977233798	-0.108013622566713	0.723900939075190	0.0857776331191491	0.0196805193114369	0.733763102577818	0.327513291890656	-0.911711975050079	0.395681837449986	-1.32178880552461	0.270143341104340	0.130682330213834	-0.915784885038893	0.224581621784327	-0.405934575500410	-0.992356850164947	-0.501166168889157	-0.201172199622644	-0.389828864206556
-0.956219874259282	-0.846596301342367	-0.580219894189766	0.594363239368714	-0.529813599611393	0.0806709517174967	-0.677169814443027	-0.590238342041543	-0.795682108966089	-0.455448510456030	0.662372226134370	-0.623138933678617	-1.70383672906038	-0.347904895260817	0.121735047704230	0.576762028130202	-0.618719154468403	0.353473697016288	0.350638938367167	0.149759491306854	1.09260776935378	-1.12492138389596	0.153790133140825	0.439262728272066	0.837992289108127	-0.188779936860089	0.137182232244081	2.37134508580197	-0.664800410796276	0.456108415177272	-1.25266429456865	-1.05034272872908	-0.0236654614402362	-0.232641042921491	0.458086703259451	0.618084178455944	0.506037785625936	-1.72103783735986	-0.986887288749651	-0.519622322593694	0.0788759253009586	-1.23340408615206	0.605756144729060	-1.00467872618056	-1.64673628527710	-1.24978169730240	-0.276918010982360	-1.72130155841488	-0.212709148337857	1.49359016436067
0.373939671252982	0.500567547195674	-1.04882922959189	0.782129962290148	-0.573038542560994	-0.488094265047888	-1.30382456881709	-0.468597074793526	-1.27439210247449	-0.136975314501038	2.07773641329393	0.439574206586199	0.104809245590515	0.316574247698834	0.711907807582340	-0.993500848946562	-0.716089230371336	-0.214806613159392	-0.107162532625849	0.814547467719182	0.160910463884387	-0.441700480885911	-1.46413253276957	-0.859640400360240	-0.451205426324541	-1.69433583932711	-0.808308326172438	0.951082863179026	0.726367426693888	1.45116818500761	-0.0973347907225232	-1.83904938326181	-0.622988099371227	-0.632736108856978	0.815209803585694	0.360178401643344	0.260441522149671	1.50383157920922	0.351811497620050	-0.00953636493222665	-1.33454260163031	0.168781543353970	1.14513517100195	0.971383115442194	0.694012651102562	-0.0282854247115576	0.166262459725016	-0.186100038642688	0.394917497240439	0.668714733064793
-0.0894367679531357	0.206032382424446	-0.274357978259145	0.248369404506555	0.412557427028951	0.727723963918813	1.09545515966405	-0.895862191400333	0.428792607136284	-1.22622972688529	0.251749573099778	0.735694989729258	0.513775061207055	1.88412226704701	1.07332319621895	0.527085469349194	-0.162072280790898	1.16878509540456	-0.263361756071461	0.827221253745905	0.767854690198577	0.113378426677975	0.769052617441760	0.838258920129934	-0.271498799222116	0.0684038814748406	-0.572307414156620	1.82556332549105	0.374310346511234	0.270926304063273	-0.824201460144722	0.0781272421062340	0.815645164677995	0.848718674563583	-0.213139450815796	-0.735948564675965	-1.13600741928291	-0.470689632203964	0.301958703529558	0.0236241196118379	0.218605945534466	-0.169697401720842	0.567672886155364	0.0922677508988827	-0.111753144595803	-0.376569920414082	-0.479280445267338	-1.20292208300315	0.189989240667361	-0.957613202302042
-0.102440825732193	0.354346263578389	-1.23210932173207	0.141092784900081	0.0194381501412212	-0.189897696032764	0.0148647646678924	-0.265652390893767	0.736081538579995	-0.0763594721119741	0.0429099644537153	0.502539563173435	-0.669923794180801	0.554438522160265	-0.813005554832395	-0.0425978262892867	0.901928056378697	0.0947221269639188	1.62691446295720	-0.826169868960691	-0.128993430506273	-1.51969646674510	-2.53591347788940	0.578212081103078	-0.228635552880696	-1.57528756698836	-1.04152389252845	-0.124610430077466	-1.20849844573292	0.0838996794154579	0.0557877806323561	-0.444146608836344	0.226323465601320	0.450690662519188	1.03030943583550	0.545656256183832	-0.290833762382248	-0.966836698210260	-0.918590216757032	-1.20831858187695	1.24143601819591	0.867466601289409	-2.29330718256053	-0.533657643252666	-0.0411706421719148	-1.37640163962860	-0.153930814869551	1.31027743288439	0.686031468783647	0.548238557828545
1.02219294784152	-0.870774998456779	-0.0843187888274536	-0.460849568554086	-0.820988084224415	-0.331500170102587	0.396893616355514	-0.520241247947312	1.04809471822568	-0.181414028416428	-0.498213090099504	1.02638293878337	-0.0524893840223106	0.590533298303982	0.455059887227207	-0.0149594609089659	0.844678443271129	1.22858796808034	-0.289362163508568	-0.831811354208530	-0.0839818232608508	-0.469048975352167	0.100250714154420	-0.373047923456000	0.432368459949280	-0.377092152544433	0.533489161532517	0.199102579001205	1.51811838019067	1.00360607089414	-0.300414650732344	0.0789612956172826	0.488469771988869	0.905556028057231	-0.550372331058373	-0.517662391319773	-1.56893846448348	-0.546268897224001	-0.0975026602334992	0.173707118872119	-1.26544167443510	-0.553348209051525	-0.549375895190827	-0.488066771681231	-0.437052090151109	-0.519734767003120	0.157140281143294	0.446970184690751	1.44161994417917	-0.243858324245215
0.237057969208040	1.01549879768107	-0.524431398268203	-0.999404815854063	0.0228511521775149	-0.550436372411728	-0.209531287480261	1.17040752775418	-1.20213107468601	1.05582061578363	-0.174010456751417	-0.0959014290173299	0.219580418092908	0.0363312550705825	-0.0120467024810644	0.0612528267808862	-0.184308570263195	0.197859095475930	-0.144139879911388	1.15118382566867	0.950799315799317	0.361196720085044	-1.11556680889936	-0.405735693191493	0.697843715054440	1.58258917474839	0.441790846026666	0.513368369447376	0.388504357973162	0.195418903302524	-1.15506438403315	-0.214566845529118	0.213486435892264	0.290733479156781	-0.366976259229391	-1.47245183018784	-0.327718263705780	0.105302255938348	1.13787735251458	-0.417840502570742	0.365924959360202	0.0280154624218757	0.314006184810269	-0.547058710216454	0.210344234070529	-0.467777084185278	-1.54245294569368	-0.0555088335973203	-0.643706615713404	-0.813953973960801
0.171771961273663	-0.370059306538531	1.70826058113291	-0.0708106539768324	-0.478064615046195	-0.0294979160276376	-0.700331851160501	0.868795450675580	-1.06321877518282	0.120055480679562	-0.0502223010271975	-0.669257983115362	-0.487275612934130	-0.400260719029859	0.648263271658471	-0.170912042460031	-0.523391088066031	0.482470560322109	-0.733854184664747	-0.0822614452290619	1.11321283162103	0.505297046468220	-0.239863873679986	0.703048038165944	-0.171378847960934	0.843707437817690	-0.642490617227498	-0.622819395874187	1.36240136718025	-0.186375389213721	0.423034314803284	-0.00100668397359264	0.680111985325827	0.869870099672177	-0.311607444400875	-0.376931366434091	-0.644675278386779	-0.255934050523141	-0.408766462748350	-1.29642248307750	1.09255453204438	-0.628761665113723	-0.446767221934886	0.284918143547652	-0.190152957434754	0.0356613271404862	-1.32963147653333	1.09553398777357	1.54050469691866	0.604447370131321
1.13942716295001	0.278676868536847	0.860893694258823	-0.628043607138105	-0.461046973783742	0.415317089590126	-2.23278797897178	-0.0189469242819026	-1.16064089799382	0.397232806670926	-1.50921691873112	-0.100435930264389	-0.0186074751991140	-0.627265178012701	0.786045620794938	-0.299075635390338	-1.18834683066370	1.17792172343402	-0.635162594651414	0.253190656288604	0.00444503860153025	-0.148079557858782	1.04392325363304	-0.835521020828099	-0.294195800953046	-1.06224427883023	2.16433040869096	-1.00914855329232	0.227460461334334	-0.764234959222785	0.407865848964976	-0.650208762631910	1.23904030516329	0.340119732254243	-0.505870629905509	0.0622333875167235	-0.104151065349648	0.130519721840446	-1.03907116255446	-0.0777164470182787	0.318993881463004	-1.54965493036009	0.294819085636621	0.251959208965658	-0.482857605525423	-0.228356682470018	-0.729596676348619	-0.262922524427659	0.172931874093536	0.517906757029497
-0.526024218411831	1.23873209563299	-2.10306024473229	-1.01278235201680	0.666165132513242	0.00170751844673919	0.529320280250464	0.133821041046566	-0.142156479843582	0.0808385383199225	-0.227181473790184	-0.570512473279687	0.313417111223779	-1.24626269114475	0.581458519547134	-0.595786062477325	0.389863576106884	0.552004677057989	-0.454084736935566	0.300215209721683	1.28617412934327	-0.935157039999788	-0.355795552585109	-1.06924831760242	0.622194236515817	-0.361971929868814	0.677420645281104	-1.09595872378434	0.102188157852918	-1.35041994858388	-0.436928114314493	0.827910942530660	-0.302704764694683	-0.243483164540922	0.576249034272491	-0.287360545716662	0.264691838458254	0.0330603238914845	0.0726392339297186	-0.416751459699257	0.486599285725688	0.621511621927898	0.0587890036487404	-0.176420403078601	-0.417710110471795	-0.944986429558141	0.0789758601155935	0.393859490940621	-0.562180016769986	0.617559564420862
0.519051261547274	0.595807092670640	0.292506827255563	1.03657237887783	0.113378957883430	1.23385393217900	-0.152356317585078	0.319431300764578	-0.550240687791929	0.195112734084468	0.634314692231187	-0.422305474864804	-0.738800119924432	-0.111703962186941	-0.585337241891652	-1.32355390405031	-0.0773017374582625	1.75670873527065	1.35252463496671	-0.0562996766965655	0.346428242472642	-1.02073608945377	1.42358480109941	-0.801484201030568	0.468096355148865	-0.138374620969449	0.289665355437611	-0.986723247464963	-0.818732030049716	-0.446016030290670	0.360371377946478	-0.187434979956492	0.469844138752049	-0.439938386138635	-0.170420265247412	-0.000203320646644394	0.617299670206314	0.00505115364584253	-0.457944975023756	-0.311367485722970	-0.367905670579971	-0.990743777375545	-0.266121981047415	-0.379943734734213	0.520914815697393	-0.111822271330565	0.165647575496564	-0.259918318601687	-0.570379781223166	0.456387749065368
-0.777619503947473	0.00176123819899303	0.542324877798723	-0.507735391471062	0.435476213350119	0.201267144910204	-0.482949600520467	-0.999044859955870	0.0334724296417603	0.267790130022775	0.914605441171124	-0.699367036078303	0.00381779339087557	-0.473814855156454	0.870753429843400	-0.467422622519415	0.215772150297420	-0.349669651866517	0.568515671269879	0.556420808990962	0.679717938251030	0.267234507798146	-0.342931316434442	0.0853676743370109	0.188192224545907	-0.510935012341847	-0.0354887201030512	-0.0431833218471014	-0.0502743255078659	0.851781999807504	-0.0828252824371325	-0.443398917591824	-0.736469165404506	-0.975677806419083	-1.75482122901382	-0.193286128926694	0.980885096355784	-0.304137494871546	-0.326047426020425	-0.0339600460373776	-0.430204460661575	-0.332829097034041	-0.500018672436756	-0.768334361415865	-0.0985371168544091	-1.11116072820189	-0.102177860335697	0.946871514743809	0.617221909869823	-0.977935435269871
0.107068670077625	0.398866758317632	1.21786658114582	-0.802168460567885	0.891820739367825	0.279549488297797	0.508104309532289	0.642879277596256	-0.683448615569610	0.458327678115200	-1.94049166742193	-0.393221837597240	0.377931615343457	0.0511315918305096	0.292286242095220	-0.312234075127752	1.08046548915426	0.694322818092873	0.499774089347497	0.626884846928545	-0.436811166228212	0.0173936495679966	-1.71526924943804	0.497512286262158	0.389796151608721	0.352305358367523	-0.801135867881263	-1.07648758985686	-0.589694426567045	-1.11108749362647	1.32258918651912	-0.794192568010829	0.101360444994702	1.07084661364444	0.161995977926807	-0.0893491984783004	0.641639004021961	-0.0587845772240980	-0.649906703157805	1.07278731830421	1.17574798237688	-0.169430329998489	-0.383017715047940	-0.349200115015481	0.275874917591532	0.971081707179464	-0.234858932522401	-0.172299443404481	-0.725722095743921	0.111655605665297
0.536894879846845	-0.250607387485450	-0.459428156048739	-0.507679111148187	0.380255812994856	0.224355736197043	-0.894985447185766	0.757669276245805	-1.01257416690112	0.350282328933855	-0.489864837161244	-0.511445860112376	-0.956142683986456	0.637211620953619	0.147928398042195	0.308168767861308	-1.07229766005111	0.205518819582618	-1.04312692642580	-0.861858256133393	-0.109982216365595	-0.241565485818682	0.470359057405467	0.238908365426025	-0.446540487886492	0.523722625856597	0.383009629071601	0.343230833364644	0.279663109713514	-0.0751682934122073	-0.0562405729388012	-1.17228067091559	0.0603640719101192	0.181183048164661	1.32878190290200	0.558924978558865	-0.597965431384733	0.331971080121915	-0.799920350515858	-0.283814755830374	-0.0804367324737660	1.14519848978999	0.675945642863410	0.392616175571218	-0.229137342058313	0.422486093718073	0.715959075308215	0.00381910948174650	-0.483210370152032	0.966237116114234
1.83410094314688	-0.140475495825927	0.199711998244191	-1.12040454821877	1.06973613363333	0.202868265693261	-1.58339654126281	-0.574843232849670	-0.218723812323491	-0.534488122851715	0.764321662489925	-0.309524482429480	1.23260152100731	-0.661827772107554	0.433796862625043	0.0136620223090089	0.604850547668561	-0.0542032307235704	-0.0973781518595974	-0.752053544812714	1.38620924215439	-0.511989755897175	0.224682541062179	0.242291319135499	0.676497316868090	0.0449713499660476	-1.69154352400731	-1.20999008844983	-0.967225398942822	-0.650697731613826	0.383991703377411	-0.778982191343403	-0.137084272989743	0.172461940297489	0.146624801136936	-0.289455639978380	1.20596165598116	0.181623011818760	-0.491164164933950	0.511271716708674	0.519419503797194	0.626401814526068	1.16523114472612	0.203972065308837	0.200071663606518	0.127696728645559	-0.0217494731513370	0.184011585189944	-0.533061335704609	0.388392773727371
-0.0233797685984141	-0.451677353558740	0.650940018831461	-0.968977080749938	1.28261103417176	-0.347862296043710	0.765339089358858	0.250279620889587	0.476572029310927	-0.564814940254080	0.366836423332139	0.00210851571092398	-0.314913575194555	-1.56012694527918	-0.115237088407050	-0.157915698284351	0.422127927128853	-0.0354877137275100	0.551568144765403	0.503086155886465	-0.166817059653962	0.125007763841250	-0.216901728588637	-0.665144772034734	-0.111927903933846	-0.190585662561942	-0.0478109890891222	-0.682997767839280	-0.500546997405921	2.00657232791416	0.126545704246051	0.178384339320655	-0.00831432249447428	0.804199556944836	-0.476459397352624	0.455810706418453	0.389900194832060	1.29931340448785	-0.449973982027898	0.400696591747294	-1.50404692667966	-0.335248408348976	0.271800571225233	-0.714768788347917	-0.371915974740628	0.638098234572430	-0.727110286193483	-1.20373920951777	0.264504854397253	0.345103377475323
-1.31173787699349	-0.588753257345365	0.196206976467161	0.298969556646096	-0.345452167895520	0.267146027666151	0.131681984143373	0.894520117673901	0.0423145192402522	-0.472134392059501	0.959894208526387	-0.577610115969487	-1.70515425683022	-1.23985037339362	-0.981365162008939	-0.0829867768395677	0.765355379548195	0.891531129434155	-0.535964773712521	0.824245303245155	0.0935223869618492	0.180782287949897	-0.697715972594632	0.524361637001616	-0.474725288593760	0.0455739023763917	0.258333613904818	0.893288362627604	0.288259685556583	-0.744035614477626	0.858519658266761	0.518193854358545	-0.600188206339803	0.423703987612803	-0.879355503749424	-0.0898137531791586	-0.0802278749267455	0.719359886603050	-0.138897470768836	-0.152716591664638	-1.13778409276802	-0.389002011803011	-0.437745427283015	0.832261643507107	-0.190620203472064	-0.588637034815273	0.0746594309101958	0.592774174096910	-0.147661665819380	0.403925320302494
-0.271559271791749	0.196345968117585	-0.706638778695465	0.389275231004265	0.0277624511940024	1.49738295686380	-0.776288686737526	-0.339824902156859	-1.47027057395566	0.791755990288423	0.124577074862241	-0.471121873225145	-0.940394045663959	-1.23480238634885	0.617334377892635	1.17673647672957	-0.864724163858875	0.242667777024363	0.255903976092408	-0.305911871039055	-1.39876067137410	-0.690598921357722	0.883658674205006	1.14553064117129	-0.408860480178941	0.495338715033781	-0.593704362373795	0.455453015363966	-0.314434009423022	0.477391494187156	-0.816496654468897	-0.828089846064465	1.39788966155851	0.0366977915720110	0.567978865695543	0.383434512713960	-1.26529905214923	-1.22876138060411	0.136533600994411	1.13649483225642	0.235152302864620	0.631000878248907	0.562424249662689	-0.625957308358071	0.192822804809433	-0.577486165798110	1.37682985175549	-0.246392687524596	-0.707100180001745	0.560822476601000
0.619132354025468	-1.75593716987074	1.44802390502099	0.805617415635406	0.140173544967011	0.819599358728227	-0.813639146904886	-0.408933232553543	-0.327315722278627	0.845115817809407	-0.161134377738730	1.21609167688747	1.87336583088132	0.747515424579398	-1.31660679710272	0.242988236606307	-0.964737705812631	0.862510869246482	0.918895153184076	0.258302633957121	0.542605468990578	-0.452952737490852	-0.0845355768979436	-1.07393514570950	-0.101226827335307	0.552073541135249	-0.299828566146150	-0.251268196944097	0.679862296877620	-0.440924880283339	0.470581734002402	0.319235440640412	1.22025775620054	-0.274107448452830	-0.149275416027500	-0.309047399939194	0.512275530004467	-1.49102879223440	0.190698168656512	-0.245210515387185	0.623466438742686	-0.333175258588147	0.445162522607011	0.486056435970844	-0.689400681820924	0.117345503291317	0.284227836062746	0.122127204439173	0.450427709011831	-0.716728627599808
-0.584203866242338	-0.568317458162550	-0.560195229903541	0.335895107772220	1.06436147235360	0.587657484822234	-0.655818137090878	-0.371119211684708	1.17718453616081	-0.638443051058389	-0.184771408176553	-1.36616512189519	0.569310836576094	-0.683845539952042	0.202474567705200	0.511505812898007	-0.866921781244838	1.24509750212314	0.106856096996912	0.609297145629872	-0.747101517222629	-1.62502078336998	-0.414356958258396	-0.261443450805613	-0.707639994137770	-0.233074475982743	-1.27008951711231	1.02495335876896	0.425180561313303	0.743943811706991	-0.806290964094510	0.224838976261199	0.0183747638081305	-0.680409172984951	-0.441783718743441	0.0398865514869825	1.25426605186425	-0.386044064214158	0.760333671603672	0.478836604835322	-0.291545078267861	0.340940559159976	0.730843915293318	-0.643985185734971	1.10905095683590	0.149673076284241	-0.0798391935467573	-0.305748490245425	-0.0766293805342880	-0.389288335422263
0.548806415765146	0.195271715480501	-0.169137822074902	0.162488866255014	0.209879065626743	0.176214835843668	-0.283572739504983	-0.0993382253953085	0.892002063921219	-0.378924456652234	0.0453239697206052	-0.751018440296335	1.46731017847735	0.0134392518521456	0.190833335101645	-0.355511381099932	0.0171941022110725	0.635408128355423	0.700314646155774	-0.267122820998034	-0.735764303228125	-1.12656965679465	0.728696143635135	-0.619180120738205	0.179677427971533	-0.247604642864743	-0.209256727043800	-0.588186804489036	-0.381617296030930	-0.127200402134456	0.176467405048063	-1.15134769881987	-0.0525522832934690	1.21355012560928	-0.636540976844531	-0.637869989940993	-0.326400491255603	-0.636555817955847	1.00199557679450	-0.902328242850096	-0.324457760414202	0.0507042933265490	-0.328176697177969	0.545592005764055	0.799353576006137	0.679976930536944	-0.267809641000848	0.569563064859922	-0.0233104162585277	-0.315529221773536
-0.101097172077935	-0.841712478015767	-0.769148514250481	0.0567243966660282	0.186733972774144	-0.736880766203320	-0.314273633364032	0.423558147221538	0.406872191199365	0.164748544947997	-1.20321183608432	-1.03371563375504	-0.301374868901236	-0.153833063883889	-0.874971707839901	-0.203116264398813	-0.937990795191985	-0.707270390447479	-0.657045778432474	-1.24384333079560	1.27984224009110	-0.218205184030497	1.00917907637926	0.647451704066866	-0.533272029062755	0.744825091362585	1.24956563869109	-0.149650882309340	0.915119819132066	-0.578683145301173	-0.546637233698554	0.383527918873626	0.891892990167338	2.22838260634537	-1.58127860044973	-1.06429529037843	0.749814179387676	0.813190398156292	0.709659902038018	-0.581771223467731	0.747778712605194	0.852526092971978	-0.533402669839259	0.126596261868915	0.801098979641009	-0.350384230936047	0.458978266925106	-0.491260451618246	-0.657972407014906	0.902902973721111
0.977137086677625	-0.0217239827893277	-0.257982685448867	2.36905016200426	0.710185261928205	-0.259652441191077	0.105807601295211	-0.648125492129751	0.417200559040082	-0.460154201706467	-0.101255563914077	-0.412900355289867	0.432972998432987	0.330942905802772	0.470205639449683	1.11360260627772	0.431764135513826	0.127608855278963	-0.321168657191436	-0.137046812775159	-0.948096096080698	-0.0567623777014138	-0.745767522937341	1.12486954064141	-0.674871732179114	-1.09900483746378	0.0485458056810749	-0.0438418297313178	0.765676024263638	1.09500567882899	-0.829706211833325	1.06092082368716	0.140561969210351	0.853214112477255	-0.269926180295812	0.399458534415640	-0.134361493379644	-0.416264473430434	1.36760443366567	0.0833898631874038	-0.720043574010068	-1.12872181788788	0.823749259208044	0.343824426785220	0.345838749175040	0.178726579882786	1.18729161344473	0.0614678670773824	0.284027222668624	0.920816479558414
0.703080308704318	0.553725451424579	-0.298977426299252	-0.615159828039012	0.502340261041705	-0.584857202624527	-1.15222747478798	1.00167704954211	0.296037116508608	0.678791570881955	0.472563748842249	0.494254718055788	0.0549665956527721	-0.702905566514192	0.354134437234600	-0.493675604147140	-0.0562919761551343	0.195601083548614	0.780926112031947	-1.39647393156051	0.578465197500889	-1.13314506447536	0.975458785550812	-0.0466258334121867	1.00673420178601	1.02062625291646	1.33769723465298	0.210557714850800	-0.416388528031960	-0.776574918389409	-0.463586872333037	0.218421524539496	0.0311185826269522	0.0307733990743841	1.63222948851918	-0.0544746581077418	-1.56317554243760	-0.709048722273272	0.621609666094818	0.160690413735527	-0.863816573070336	-0.595055185584114	-0.528326099625828	-0.575285780052414	-2.02201678615827	0.412725624356765	-0.210273660415092	0.693439919590801	0.440267456116049	0.934042162491462
0.120418572569703	1.32087388353567	-0.137993093791446	-0.338428763800388	0.343162940510392	0.145624077327742	-1.40530845217986	-1.79985532200375	0.0879008180849870	0.297415152061648	-0.366631993822330	0.113152683458583	0.611781701135799	0.289281591887926	0.381904054553768	-1.29554908417549	0.537973425672760	-0.0863249046561112	0.0854581703744912	-1.09691224555411	-1.08793607766808	0.294380775362675	0.769352863278893	-0.528276807139712	-0.688397495284780	0.736375809245379	0.816015823488835	1.38184135226263	-0.194609253189873	0.684432259145168	1.30063513769080	2.56973124946050	-0.317705215772414	0.231431319652088	-0.0411757488588355	0.576449668355829	0.0668352543733255	0.0749617441529991	-0.715874419878687	0.127070007927738	-0.297169189808442	0.158283413898407	1.05990270318086	-0.148257716440712	0.0397304992746426	-0.918344535682587	0.0791475743375323	-0.310777815954843	0.762817966636455	1.41231650656236
1.03429759922463	-0.371411387501114	-1.26533191496149	-2.17461695763313	-0.938207748798954	-1.49100214944539	2.00690530312514	-0.468341157160818	0.697679294385732	-1.02013377960227	-0.138702690906374	0.499886700197801	0.805948601388200	-0.990176659903587	0.702747485052121	-0.0305931847583723	0.636259705547366	-1.05468777249875	-0.280042747514826	-0.984149095994167	0.850419876528855	-0.360487340766652	-1.52848488611759	-0.0344113797416209	-0.788809184829458	-0.112869910225763	-0.262974999736123	0.0531357177642185	-0.155417019643130	-0.237587272384995	-0.630038644830275	-0.972322275442347	-0.432295967208241	-1.57887225825698	-0.792453740168412	1.15065286238164	0.174718260022720	-0.244644319406556	-0.522095567515917	0.153368634517091	-0.0847552714001139	0.186762806740779	0.348338090505052	0.537566585842300	1.72318528571484	-0.885992099614233	-1.16325319130976	-1.25255112239329	0.280346697537753	-0.0504050150631581
2.05864063970601	-0.0362833234729984	0.206806226379161	1.47596896234659	0.458721283988364	1.87616080149750	-0.794247934674877	0.0839783340542161	-0.751400998321290	-0.736286243427603	-0.256744159253321	-1.08940868911051	0.267670993491098	0.350695963163658	0.0315100770155422	1.45760081346402	0.0636282521498023	-0.235427930928706	-0.244048060314664	0.323122892912075	-0.0770674865029124	0.0745432029672973	-0.380639998144238	1.15412984572262	-0.660000772470117	0.440482754470601	-0.825730699817312	0.0769016972116071	0.201662815248050	-0.441721342089898	-0.927847409240332	0.230649789418687	-1.43415809766640	-0.398029104757800	-0.362556689552828	-1.10389544993706	-1.02322955282900	-1.05644631464645	1.21894816660093	-0.268749086634783	-0.428777460617011	0.203176481814514	0.637476880431629	-0.504541459161681	-1.45180480557783	0.169334772205962	1.52641763020646	0.511301614692267	0.566592844558879	-0.432726731488692
0.608580139155765	-0.0859917571091419	-0.804890558239819	0.647156514150212	-0.711253113186539	0.366834743054160	0.470603036485685	-0.822468912238655	-0.00141603559676572	0.118652246488134	0.385254561493978	0.339776097621790	-0.988078602684803	0.299655688307383	-0.476528435516296	-0.447076632903982	0.477973370900926	-1.35044473341161	0.256961635645724	1.56114948322953	0.565296529311198	0.795459036047834	-1.18851849640493	-0.359042616582646	0.0225051144412556	-0.334217031632037	-0.285174189030336	0.329808243344720	1.84743685269459	1.08796366880180	1.03670954533785	-0.548691779334517	-0.979346201708424	-1.30774774228903	-0.0415168414747165	-0.195843213708340	-0.263078542659638	0.752647578306593	-0.138849119504131	-1.10174830868627	-1.06431385309063	-0.0719467381550598	1.04002187337470	-0.797248342349862	-0.377751095622863	0.275826498965942	-0.492209891072671	0.551683464161998	-1.06480153425135	0.969308467063910
0.994109072278134	-0.194969707465451	-0.302332775632500	1.52439682978570	0.0773703613958248	0.541914373279366	1.23029175190645	0.161954280434970	1.02334465975379	-0.456258546200900	1.49482456266499	-1.03497402215252	-0.815912715088207	0.630020266618546	1.03182056264627	1.14640328342657	0.239623304380573	-0.621423303931661	-1.14180409792196	-0.525419570845712	-0.0840691328704174	0.893987280260242	0.673674479878048	1.17855834468103	0.0898571747331162	-1.38519213681324	0.705175284844164	-2.36783848872558	-1.15926067448465	0.948758393993287	-1.53897779399866	0.292886441423311	0.385500489659277	0.378638722064692	0.799447528236744	-0.293884468067395	0.124027011710217	-0.651384460527458	0.485424610095785	1.60259506751779	0.605066108775635	-0.799586763908594	-0.0198903265475234	0.352126711508865	0.265020686235130	-0.297288689499596	0.614911106487345	-0.823111040013780	0.231903713387532	-0.388154764679096
-0.292201526182115	0.655675629099805	-1.56411526540818	0.797716063400425	-0.972661770792725	1.17604331153643	-0.273848055577843	1.29374206130120	-0.332004016411829	-0.924542579314156	0.699102380720332	0.688999663121795	0.0526017067028631	0.399063785429570	0.0648072256526284	0.803671310283316	1.52183228731043	0.0902729010518409	0.389542267199459	0.739954205885305	-0.0159778414762120	1.61972259007514	-0.221328336143259	0.0919010526210997	-0.882865802046506	-0.0766013787367300	0.168169679093381	0.312714098762998	-0.331843302334389	0.169603899378693	0.286039008486469	-0.745161908204450	0.993265983446212	1.14605307618885	0.0185296573095591	-0.117650388952461	1.19626915509538	-1.15221906769135	0.762851139720498	0.0471857569587288	0.844730100602294	0.113392625664559	0.931841695675696	-1.17049866705388	0.226039446116990	-0.230657377224428	-0.678174868960283	0.192793732200595	0.701104798216861	1.07765686681074
-0.155642423222563	-0.630935670873317	0.777332568847784	1.14699420249509	0.285808070436911	-0.0729541225951051	-0.00123724305329786	-0.422602762888318	0.212221234534686	-0.259769754911705	-0.704131369643781	-0.176346267107242	1.38868165047900	0.213581572662220	-0.307197556155656	0.645751905887929	-0.0416679484738269	-0.0320421914419358	-1.22852823604600	-0.796973678288891	-0.843237054565473	0.541250057600607	0.143342700701532	-0.178224921248922	0.257128342629051	-1.06336225870370	0.832731025639185	-0.102133070757753	-0.759553163901240	-0.332903138168576	-0.577609471394562	1.19905085650904	1.87371818804476	-0.0312382384643835	-0.272130758647377	0.00116205517067702	0.570104924300618	-0.356090975046002	-0.285926063164512	0.503603537367334	-0.262202312877278	0.114856083921044	-0.241281698703578	0.0880654642369032	0.660451516853754	0.380510283735714	-0.00579436481993258	-0.585091646617316	0.610064346544240	-0.232048058877752
0.798788942083059	0.452039757706085	1.90938426851085	0.779969423919811	-0.104032250766311	-1.24014663642176	-1.42565112325594	-0.441720524855598	-0.308163650038276	-0.412006557718749	-0.464049447143013	-0.932031865763210	0.613774461504896	1.48841252701889	0.360887174016514	2.61171742758530	0.529274342261177	0.104520779914409	0.838492083659668	-0.796912242591398	-1.29065995224317	0.878714831927719	1.87713899205605	-0.345231161972220	-0.0493441893222643	-0.526310856835204	0.160379100693838	-0.114313581760990	-0.553301313909846	-1.10903943192772	-0.678988852299594	-1.20158336080023	-0.820023827028747	-0.185912438742688	-0.309966665159374	0.807710537564900	-0.480216606631465	-0.761019966146312	-0.0676919515017868	0.380693599215084	-0.233675104941523	0.349642561511940	-0.449064685604737	0.155171716281238	-0.462159100153032	-1.32234658214298	0.308019669563323	0.730134219740294	-0.339413310860422	0.0987826562863689
-0.159403719000259	0.372016536449826	0.714899560476167	-0.152439856413755	-0.661944443545518	-1.17381754243263	0.689828057806045	0.457955159206134	0.202609451919909	0.882874697636638	0.200537406323602	-1.25419838693780	-0.353050260325965	0.596792454143173	-0.470417116750500	0.136442388533974	-0.392974894717739	0.829574089728730	-0.457203794226207	0.386985367418012	1.20049961501861	-0.391830879671315	1.69916588470845	-1.29364433866952	-0.327830594307470	0.260196978292453	-0.876857881656646	0.110887660012790	-1.51385121273638	-1.27719847675638	0.417038496332370	0.0380751600650102	1.12168026395229	-1.54400296825200	0.709126893330483	-0.607931354278691	0.229023529590453	-0.807234993559973	-1.15772528019573	0.397593346818692	1.05394443092183	1.59588076085410	-0.748347621108634	-1.04361571526214	0.420071331390005	0.343985158743582	-0.782989004256650	0.331619358027082	0.0374617458574211	1.28491656548470
0.522474560004925	-0.252669658539495	-0.324766661994135	0.179809437720418	0.00222777726768397	-0.370470372450369	-0.247910126590720	-0.531607963224805	-0.208365170800445	0.528458036504396	-0.0931017741098220	0.490501164393385	-0.498561972161476	-0.337854250551371	-0.0920064209320884	-0.493967103773652	-0.896307396034184	0.683445129805992	0.243807514182600	0.584552556923532	0.205001425463366	-1.09086423399188	-0.945238445637553	-0.774193648994346	-0.524382952281649	-0.964371341436933	0.619227277630038	-0.907390523047090	-0.122095776345807	1.47781143286524	-0.727504196304803	-0.607231502723329	0.104359836586863	-0.562272287307987	-0.413831473230129	0.241571412717943	0.850083915494952	-0.242177417513768	0.178547342211924	1.10073697134084	0.223225344918863	-0.532402560203754	-0.887341110408686	0.712969444704550	0.479629772346605	0.772194419023797	0.867328226824481	0.152763792148932	0.267754100781626	-0.966649176766609
-1.39444312450674	-1.21350037007674	0.282148870584305	-0.399144771755626	-1.36644418163692	0.246627312708070	1.48945632316635	0.438522837408251	-0.125562114074119	0.890770649619326	-1.39736816306301	-1.40817059925573	1.18815677567491	-0.432989044348179	-0.380805687141937	1.02480878797067	0.399517041882617	-1.16497109504075	0.178607251273310	-0.950923991944594	-0.938235627170502	0.718298194093655	-0.326996224395121	0.703461904604206	-0.428461305701713	-0.647627465132716	0.342957288831938	0.128567637387103	-0.434035451499247	0.181369630581222	-0.0264240630863464	0.745243356931527	-0.331371250446029	0.155051369263992	-0.0716528609162813	-1.00497778618846	0.164047183386798	-0.0295281349146702	0.0217001758630415	0.354361114670135	-0.309472629961752	-1.17239049611365	0.289694016329822	0.400936806355601	-0.0147528173151971	-0.905903368483096	0.866435908481575	0.0171356158929887	0.173855127095856	-0.389534706215596
-0.212300476053007	0.186214419849130	-0.911966355687751	-0.485979667188580	-1.53703178702272	-1.67775125785157	-0.230169262166783	0.0649373734047380	0.215158116128380	0.582009451900454	-1.30271793378513	0.123262847628215	2.12377224862471	0.148246771589926	0.0722506766448259	-0.219420526306030	0.653198782833971	0.000856337825117350	-0.686165760173339	0.936421925700016	0.809993772124441	0.381678040832554	0.742918913180407	0.955845917775092	-0.697271411845162	0.118443160328166	-0.0836116885148423	0.666241026510992	0.375205023754794	0.489144178131108	-1.96802764796026	0.301477762398680	-0.298538473307357	-0.772998904142053	-0.768563619870488	0.487574415112723	0.404544928101942	1.08420366329886	0.345227032692390	0.563315595290120	-0.650505519716756	-0.524945090683344	-0.120462970949947	0.0235611630775185	1.61012356161590	-0.0423824160981145	-0.0459692422015987	0.817637250500795	1.48904963492323	-0.692412647258418
0.387711238791793	-0.718350307248346	0.574620900115003	0.152248688013981	-0.833876065167580	0.505985568755768	-0.404862433799102	0.276308816498721	1.05970512064666	-0.703150440170104	1.77122914773809	-0.379501385812132	-1.10962016849573	-0.518884148965357	0.811623060804269	-0.139535917388019	-1.26559887924302	1.12435897444936	-0.263759457192745	0.297088706987797	0.551131867146025	-0.499472598369203	-0.210675742780717	0.439982946628741	-0.238785280136307	-0.134407717735005	-0.0349800985330346	-0.502389187778644	1.20922768519044	-0.215139909836357	0.770791825067686	-0.388833675625282	-1.39273751583511	-0.539123410667283	0.273651785721092	-0.586095198249338	-1.05982514956074	-0.920441315753334	0.445558260311444	-0.127636075630674	0.693836918548790	1.32956295101797	-0.0380570526343825	-0.763406026661691	-0.733166235416207	0.217979014960579	0.425843630812918	-0.219161879981529	0.877914562069442	6.68754575323334e-05
0.277852472425221	-0.167706832428831	-0.532050444131060	0.479847161292530	0.609406675429084	-0.214515937445655	0.387526178114652	-1.02951142859179	-1.01991224729140	0.471084171937570	0.338949394768092	0.549930357194831	0.179643554817292	0.228348620399398	0.229034434016657	-0.687518623302586	-0.675973649893528	0.717307852323120	0.124589695141415	-0.896099175435799	0.333526261602498	1.34249045229160	0.450557762032593	0.112969148725888	1.24041803641642	-0.498136006755266	-0.540476050035476	-0.115199590130182	-0.109080002071899	0.903313474800232	-0.0234243236176059	0.193744483765121	-0.570707458931165	-0.708419789776843	-0.277448749067056	0.446629733950818	0.249296740250599	-0.111515018502356	-0.714983127309679	0.863463354882970	-0.325043319451799	0.0440052303369923	0.964326784840635	-0.325839272612649	1.08054234435267	1.06501199815980	0.0368395070203018	1.07419550545126	0.0903962887094815	0.0218522482282215
0.0499898728131317	1.57507096219618	-0.808226438724904	-1.07598467938933	0.0984235661868898	0.706853136689961	0.137940684316699	-0.172394136274221	0.323189030690850	-0.444667752254665	0.728636385080794	-0.733841952001787	0.986300122708564	0.719808630992245	0.780015992059894	-2.45317963025257	0.332467269979215	-1.12126433782063	0.664988376586508	0.0925653793437632	-0.195070398374104	-1.81442100106826	-0.736091814991820	-0.115536582562279	-0.613579701030464	-0.250018456186419	1.08216007851276	0.370694759906276	-0.778017222360569	-1.15822280000949	-0.980935654254625	0.988893916681148	-0.000234610235400096	-0.646934515839177	1.14308305432399	0.374698726779996	0.690986450958760	-0.492752106163885	0.380116080234985	-1.04996451864982	-0.278964432226861	0.000475997329930768	-0.0188236689155804	0.166795685137764	0.294872062564490	1.98678165924867	1.04457953140262	0.675545807514015	-0.272133244737271	-0.264834896891092
-0.164819570614614	1.57590618420154	0.428072086762166	0.0235195716227579	-0.00240035851828590	0.651426423119603	-0.712472603551200	1.23529723792258	-0.731621127803508	-0.719165492746727	-2.08158713325862	1.18468022845735	-0.279214125103634	0.644322513110119	-0.342005009980267	0.0872840137249300	-0.685083225765732	0.406637764233967	-0.697527503480792	-0.926549350440517	-0.240631187847485	0.680510516186462	-1.63727660329633	0.318217299532106	-0.486918160013315	0.345856442102132	0.493927770137391	0.847241485436404	-0.360010170109215	0.00450752758476304	0.217237007816414	0.133837785609198	0.215131499292718	0.374588150284789	0.545628914380878	-0.0314647728978811	-0.0415795869249594	-1.41543811712365	-0.184766018446053	0.535429802600583	0.0590371620919547	-0.533550196181133	0.179124142286534	-1.03926972126022	-2.11874052136413	-0.0401197674677672	-0.622552152325804	-0.291134667528518	-0.651122190414238	0.687595348645802
0.705360784332672	-0.966182433870117	-0.899149296526624	0.898704499383541	0.306921110076919	-0.448760920918116	1.00737123307176	-0.110452583064982	-0.455462215200201	0.0393882728057475	-1.19917762003047	0.479065907381723	0.386405624767434	0.300826242065561	0.0955434154402589	0.0340646715593094	-0.732262615434269	0.773838863844714	-0.180135077172631	-0.607445057370118	0.818617797720160	1.10758168535056	-0.287295003892662	-0.771332236829755	-0.0251386189900810	0.232443972707498	0.450542780772842	-0.417622258469036	0.601325492524579	-0.303756881904825	0.156278987018383	-0.0218664587484510	0.741940737228787	0.414666923637999	-0.0574400846091507	0.0871914153392296	0.572955003317503	-1.09024542663038	-1.40483016376608	-0.352197022331964	0.307140429368952	-0.358781595781238	-0.710732293441622	0.291247126485213	-0.979975828735406	0.426310492254118	0.752883208988661	0.243113960330662	-1.17471626853686	-0.821017576766078
0.00984574046638501	0.804737795128547	0.852961555369117	-0.971252194610956	1.52044461236989	0.941551621115842	-1.58209560236696	-0.290595299109657	0.840084100461325	-1.05653997981091	0.0253231187466215	0.0691671843479238	-1.49500932411663	-0.500310526260069	1.14030048613875	-1.03250973094070	1.68703276096440	-1.65786269794694	0.702610622357045	0.144529336146678	1.44898225541247	-0.309875253291314	0.0944579432758049	-0.869890101535787	0.407869379902774	-0.550937703945827	-0.359405282343504	1.98001301045024	0.252020014344471	-0.242330697324726	1.53797305831559	-1.12691481015863	-0.194201240327311	0.408097518648375	0.860381686755086	0.273133997573499	-0.0612981151281809	-1.12915565538359	-0.406738730195314	-0.743154254059705	-2.10513118271451	-1.84048216032720	0.659421423689166	-0.829941503359087	0.915983667992094	-1.94164197017894	-1.60965091696004	-0.121261786379053	-0.558333980514398	0.149341511656136
0.743273547317742	0.187150944952256	0.961246909594832	-0.645475882477040	-0.345643859321279	-0.430822229714495	-0.978605288288830	0.531402925206474	0.0358980734222346	-0.449318253244712	0.120971384701255	-0.113800275258914	0.535735438128819	0.0373285079412559	-0.322380121668668	-0.788657683466812	-0.685788767071911	-0.825249236683817	-0.446911782295662	-0.211766513188857	-0.289237810457957	1.04153308199762	-0.682917271181909	-0.205404287285587	-0.321433520750147	1.17307148882143	-0.00478015386575620	1.17005569166017	0.219832327936847	1.34507368798769	0.466464740299635	-0.389599303804787	0.553186223439923	0.0657250778248889	-0.681644237134341	-0.520248887400611	0.348345029453044	-0.554650929531342	-0.0309983745164976	-0.856753670535397	0.879233879081061	-0.356467949666410	0.789803883108747	0.791454738617102	0.0943559394177142	0.660759820926570	-0.729248983920160	-0.837079242084924	0.867284178588548	0.0226567012610145
0.974903252524102	-0.937292636625743	0.0361884670613328	0.927847927106821	0.263908676996009	0.0654784040681291	1.19907023201311	1.78566952222514	-0.104453740490259	0.419434366927715	0.460003262146186	0.724620240453033	-1.21813455819622	0.271462567272225	0.282480133603368	-0.139274146336545	-0.535122654859519	0.205942747419522	0.193562836498249	0.309746923800166	-0.00436709629391873	-0.979526599932614	-0.319145567965703	-0.201256171730107	-0.716416923278315	2.83834087123502	0.357580678054984	-0.930006933536735	0.0330440461202198	0.763038401194174	-0.488884435048678	-0.188641139114471	-0.651588959445262	0.103108806024746	-0.524864617332060	-1.22519243757317	0.936724918628204	0.682614230848105	0.742152807720268	0.743912666534214	-0.501158034390861	-1.12509853320053	1.34193888242618	-0.641312686613336	-1.30137211947559	0.371648438519683	-0.274899242714289	0.179889935966660	1.16737105944956	0.0492230407308277
-0.556281744166614	0.472146242584230	0.600063258927261	-0.406022329796735	0.488152932308473	-0.0633580099702975	0.672110192192411	-0.834248105066528	-0.145866022832810	0.118258971800124	-0.810432114575818	-0.976009067469391	1.01846843211571	0.325996463330930	0.356480198979902	0.135278011374533	-0.896598558621257	-0.000856337825117350	1.09128698702781	-0.683466027012410	-0.221598507623885	-1.10871523440449	0.113142349192456	-0.810019852742708	0.861931056623035	0.992821543785465	0.204448473447792	-0.587786525435287	0.119502399143443	-0.293588830455391	-1.12358165616668	1.50944753193826	0.460878100046717	-0.976337700321787	0.561920167310199	1.20717997156453	-0.585356819288403	-1.48236036598676	0.188518543724997	-0.607401476347635	0.561512273696677	-1.23839251009373	0.805026370355407	0.152734077377959	0.414575100702587	0.986460166011790	-1.05949869738451	-0.285388461810179	1.63475008931653	-0.920052336114496
1.79268227023260	-0.316988711404322	-0.508224110119884	-1.26631887588579	-0.283541388133262	0.0229287839024724	0.633085729355855	-0.00377756683430627	-0.927986971730666	2.29400097048168	0.00753215041086080	0.211785602215753	0.0976555015275826	-0.363212032934056	-0.271175379413423	-0.943715230774422	0.478755788185938	0.208959808176755	-1.48933054841123	-0.212635643083627	-0.914936735003054	-0.961048215248495	0.416347144534300	-0.0659509034092766	-0.484757736016628	0.972609754695979	0.848958996164562	1.46602466819590	0.584883886330897	0.411007660583239	0.166761667024762	0.980330585544961	0.590138945754750	0.0515852545651841	-1.23983517817986	-0.561800565107196	0.346991743592833	-0.450384737318200	0.728257366897968	0.539958444348082	-0.599646090527869	-1.37483489096584	-0.0538113512719646	0.508808288506311	0.892320690523909	1.65180993420344	0.927214354615755	0.866530350779182	0.632719233662659	-0.911550705063609
1.18662921972478	1.01492029786451	-0.318953325367905	0.339542783384561	0.801967746793137	-1.43020768636456	0.642813176537121	0.642506645514028	0.280731948740095	1.05228466644941	0.180522891176686	-0.201196069161338	0.317856722261400	-1.12731709419497	0.558336726420190	0.653264356319507	0.653068234470820	-0.531376992856088	-1.39559398650188	-1.06870307842924	-0.609510034381885	1.08812351585399	-0.459462529874299	0.448524815984859	0.323273995528806	0.277778819915543	-0.722223464983972	0.131656174430376	-1.26734401030005	0.286355939462899	1.31071625835081	-1.10364908536067	0.352113400102899	-0.0621056882703621	0.553362359212563	0.400079332865667	-0.710067597691835	0.350497613180907	0.121499105443499	0.448259565656033	-1.20946772980656	1.58828666415245	-0.0379107474169125	-0.173635995197162	0.611728508467196	1.16470127149516	0.0886966352006714	-1.52007775206285	-0.573030462613788	0.0398674616102573
0.248163079775567	-0.182260812870133	-0.961381343817739	-0.0663139469553430	0.516364122473705	-0.0505998498574515	-1.04358935107933	-0.426820281966660	-0.878041916733133	0.148587173184667	0.887808693558186	-0.364214020518662	0.631411853549518	0.572916521453419	0.209452073098218	0.348586350669422	-0.108452566738369	-0.859446253002507	-0.721177063552858	-0.540881526270616	-0.214313237028538	0.490839779552240	-0.616447594122494	0.117289879047269	0.782193730985874	-0.950889219499786	0.828986294466057	1.42657253148787	-1.85015365368903	0.423311265378981	-0.780481112067728	-0.663127971365184	0.540472731660760	1.70720919538473	0.260151343441011	0.00466951113696038	0.0243318647139647	0.159843851588455	-0.854815189155009	0.204228340594791	-0.457567632871169	0.0247453416528880	-0.425810966164193	0.443622277480137	-1.97026141919694	0.434861359161473	1.13662937537643	0.685117223086317	-0.888161551835192	-0.952970835698000
-0.568494527434706	-0.473221523199697	-0.214672637231775	0.213830991766566	0.812923534488237	-0.673626634365458	-0.00664827586022274	0.311069768993011	0.120391735869779	0.530494768387270	0.673035013070243	0.511229647545714	0.270685529294995	0.0874129752109861	0.429213720934217	-0.479896393781247	1.20414682456454	-0.470207677740112	-0.275626352569155	0.0419526319113082	-0.161555402388413	0.0231525423300211	-1.13361631974913	-0.0680328201598875	0.630973289265761	0.281724941189394	-0.00936348493168253	-0.595420036814306	1.23316837818132	-0.910463240792180	-1.22548943586107	-1.28236653612584	0.0628586203199847	-0.675362311886451	0.641067121776381	0.259572852318799	-0.129331810286861	0.482882355346286	-0.435707685540936	0.438373323129925	0.594631185192925	1.00138031434209	-0.00225181736404887	0.716549513342780	-0.657265551073956	-0.620515019381462	-0.696586332299090	-0.598234221595645	-0.0361027895990774	1.26233822552423
-0.0888512250751520	-0.528636997923054	-0.0299383739607882	-0.162451147876025	0.881742564481835	-0.248311886330961	-0.505952168503790	1.01930072176751	0.351224562871806	0.377051415709592	0.0541267509644092	-0.362462850270415	2.13541236400922	0.418981223150665	1.16128465576965	0.854609508361407	-0.0555996799467692	-0.928687413576279	-0.259318809969089	0.177306031864677	0.454524096485101	0.234171392132166	1.35665389055509	0.707041185097328	1.04170021474063	0.790197019949746	0.201726061570417	1.26581822102959	0.144829240335131	-0.416310677588349	-0.00427142153054784	-0.796490963597482	0.476042590721286	-1.26445168959142	-0.665819661944185	0.0712938711972542	1.47608231547733	-0.797624508201245	-2.80640822567129	0.164732900675357	-0.0696522259301111	-0.840612402071394	-0.705205686785058	-0.226270078999360	-0.689980691801260	-1.33411025996767	0.817793171522823	-0.684622762062910	-1.40550837496000	0.810480815152405
0.585046238627499	0.415038468893761	-0.119316559474827	-0.920551384093408	0.0688746305525198	-0.546823679246661	-0.456181865170979	0.933315053302635	-0.310837743630066	-0.439931619405607	-0.668949187490713	0.336895431184955	-1.18785673040353	0.0785391248342322	-0.447068213430742	-0.887589501694876	-0.221795615307306	0.507970520917382	0.203001339275600	-0.138850157864316	-0.311917617159807	-0.359952661436397	0.169633600951078	-0.0633914510798339	0.154533467711887	1.39666793288155	0.640308599431601	-1.60029732348320	-0.152311092735483	-0.635508826320865	0.685372802060210	-0.365117720641927	-0.535731125421254	0.658554410440596	-1.36790569744118	0.287955366783487	-0.451468661469667	-0.112852959912352	0.263520978465825	0.170876916408824	-1.47445338881371	0.924145804511206	-0.0503808086824997	-0.482124047712663	-1.28053653996108	-0.101035959353699	1.59654178511965	-0.747815212345071	-1.14211781439927	1.11596546982664
-0.893302248223733	-0.165725600437418	0.431116973946311	-0.384222819938040	-0.918814616156652	-0.117553118137164	1.01851838021486	-0.411463559957015	0.0618376488520755	-1.42696052959384	0.655379356013261	0.310228379307158	0.330468859359408	0.714160047326096	-0.964625116412161	0.287647286437823	1.18213385427394	-0.235647880229284	0.231155176052746	1.12925675368658	-0.560117969965420	0.319398231770842	-0.831575355406302	1.15936406882645	0.820395508587379	-1.68486409027816	-0.316917693018591	0.730325989413449	-0.155488032933500	0.538506055839421	-0.339923389538119	0.275719376808928	0.0401924825592957	0.0722020754533819	-0.831783976586931	0.372749489655253	0.660542703653686	0.0627748147788270	0.873220252370977	0.193020815658388	0.307146770244220	-0.157869942918991	1.76992404216292	1.49563684252242	-0.531207752260000	-1.89890052045536	-0.523154361522763	-0.102767089540395	-0.0240147215253714	1.20279350082018
0.266247627045577	-0.119092378274365	0.187084173772884	-0.0969555858150482	-0.385403459292867	1.21367718537648	0.221999122959810	-0.454503496447214	-1.27402823231564	0.721794185250575	1.59920998232284	0.770385249295602	-0.656786086362993	-0.158839374326707	-0.481056866555576	0.639238935739988	1.65570394040071	0.298395453246472	0.630774945767619	-1.27138907499654	-0.365930297990757	-0.831127884650899	0.446409073160711	0.292503426211687	-1.09029211303331	1.09668812242427	-1.45615147212985	0.727337741711782	0.329749038986835	1.30639903575980	-0.118451833961720	0.595748815318371	0.414275873665118	-0.592829867332701	0.670027887540172	-0.352640794333836	-1.51157424181831	-0.584272365055842	0.953963017194071	-0.0613173926802337	0.0554800979565933	0.386601003354962	-0.646365560717477	0.247941034791789	-0.475715142091170	-0.257059906499133	0.00579436481993257	0.913206687858132	0.334588672532814	0.824493992859849
0.306518394994125	0.329659565097183	1.40391607912266	-0.113892366461182	0.438630685656744	-0.446948546381565	1.56307057707511	-0.233955305792698	0.182928856861918	1.21307002383898	0.514272870726003	0.552505921944664	0.380316971321876	-0.510617330545685	0.407808327267944	1.29189389659876	-0.433110693864521	0.446939338968741	-0.295200161263414	0.00973618698987421	-0.381457660817815	0.111859090654790	-0.112745320864828	-0.201071999801639	1.06806011813903	-0.836418552124636	-0.830166514759583	1.55220386922376	-1.64156231621091	-0.698353522162491	0.705106328162299	-0.528545653543983	0.907517617254114	0.527962610833075	0.308427986658862	0.554897171433047	0.765911935669862	0.456737463666966	-0.360219692846365	-0.0178173465928378	0.197644629893999	1.06713523586237	0.964681777771807	-0.136730458217364	-1.01703411149411	0.479033186920240	-0.938804381765364	0.520020809815318	-0.113039573285429	-1.63802523906484
0.348517884635294	-0.144143517399624	-0.656884472228968	-0.448842739101228	-0.380108607289426	0.239597693782962	0.0807811400167343	-0.415461867218976	-0.578161163870615	-0.685521329666515	-0.101337652324378	-1.65719045287673	1.79786353060784	0.719232050339622	-1.48863787564508	0.997993835785364	-0.497084825525395	0.0385070091352390	-1.07456871995052	-0.126496016366868	-1.12994004521851	-0.154065320170242	0.0508515417473369	0.0234768295056627	-1.36236748555558	0.623393359912822	0.885749839336379	-0.156486003173308	-0.169427053792339	0.439488480371593	0.00427142153054784	-1.16790347127686	0.533372053574191	-0.453305714428388	0.852070201185084	0.595543933967956	0.0910528580468988	0.673075261134987	-0.472128928810486	-0.889479232447081	-0.618724601667001	-0.866295736843094	-1.02639448237722	0.0238412059851011	-0.318279738843334	-0.422761428122050	0.894267011546675	-0.641030046271914	0.401808195059619	0.433305670283497
-0.0566518461189016	-0.292659696950959	0.361987987960829	1.10236169788017	-0.629235395465734	1.50765405321770	0.291896529691791	-0.758029707297630	-0.323273608633693	0.772164012245234	0.230402574979235	-0.594862071310058	-0.627029575287996	-0.0141707795402904	0.165117685706163	-0.00364611862661274	-0.976589092937038	-0.877294871773828	0.0138285702030797	0.534115031670553	-0.776127016430050	1.32378681706570	0.284987263807513	0.158850652741897	0.0888224874415791	-0.121996736834276	-0.238880146406453	0.131297653602102	-0.0210026975882099	-0.0517702607986446	-0.342488319999245	-0.219234232725729	0.839922264693048	-0.0195488777024711	-1.45448612001863	0.506486396722455	-0.367453976822741	0.0386506525557408	0.638873290059885	0.135483037684776	0.433560956546451	-0.754128903677970	-0.0854778187857728	-0.0806213228923240	-0.536664308649865	0.548229797692882	-0.0859412168502695	0.454656366912000	1.82549324929815	0.650523753622334
0.161940100452593	-0.151462072082187	-0.279499494823622	-0.373162251746401	-0.271536267950156	0.461569176189135	-0.638854424223624	-0.181350765631071	-1.17704861333304	0.412771038658972	0.0674877806486015	0.596804206914807	0.413897187474128	0.274293555057596	-0.557422123802867	0.247325354293822	0.477040845237526	-0.216821701479411	0.166529536453218	-0.292649757852388	0.446960844312183	-1.32956540988200	0.645066633642787	1.23310165993526	-0.315538759784676	1.42092971736567	-0.0456842327028157	0.121418119135852	-0.696372619161770	-0.270805492485761	0.434653809279013	0.924940599631037	-0.0353512480523771	-0.518867414670754	-0.253366703675923	-0.971233976377823	-0.000171905066913351	0.121271876498154	-0.0404614892476575	-0.944284206441273	0.0656827174971198	0.0220430304915644	0.299803571655665	-1.84286866460504	0.233105718551569	1.16668320243622	-0.537930535823017	-1.28270938983540	1.45120186322114	-0.372818162073552
-0.297449170952872	1.06060452216141	0.421991418964750	-0.968487203874654	-0.0886013541549837	-0.723572120532930	1.31177661439458	-0.988129689751436	-0.755993073027343	0.656115010919899	0.141536904729574	0.205964921980273	-0.443949573960234	0.0191693170072310	0.780252802447488	-0.234799039487696	-1.61253620929463	-0.728526078915253	-0.318110477265574	-0.749470126997318	-0.108776619831208	0.413437567224524	-0.572702212139977	-0.674523354968266	-0.911070304390868	0.390758803414856	0.681045680375576	-0.423799011982020	-0.0533707322047736	0.721224514032710	-0.955796991497912	-0.225312385395433	0.130904045971955	0.981614054764805	-0.294832110341226	0.457275525459230	-0.114253259831853	1.01045032802506	-0.512808003737654	-1.06008279822089	0.187152145366144	0.310075668551988	0.522156194448743	-0.420894068708547	-0.167938462835237	0.758973587652891	-0.387321298551098	0.631412273377570	-0.0256939899384927	-0.340993615208967
-0.199098187799887	1.15435330930971	0.260316238465740	-0.522427229936950	1.00505144110148	0.307871317747116	0.352261514367525	-0.287520412441314	-0.782896873579685	0.417583026723854	1.60588313914203	0.190164770610069	-0.0123216016634543	-0.00843888012307334	-0.188253382904095	1.71202525104879	-0.00273022574395484	0.657023358472437	0.366677753846350	0.436372731554004	1.15564359320350	0.575540999104867	-1.33763875002564	0.946731007288479	0.361371940409093	0.200416018930058	-0.0164611244856926	-0.0818551257148694	-0.0684992931284330	-0.633976185100903	0.287838907292693	0.847485588488328	0.00342916523122109	0.390683209566207	-1.38798017918483	-0.493896515432217	1.41517157870202	-0.526927164750473	-0.482887792007896	-0.0321699822323137	0.855303790139465	0.787318513961951	-0.584558801105676	-0.321640061232484	-0.672252899936283	0.0641729343704941	0.730777082666589	0.164670652088311	0.571012054997924	-0.578063396642771
0.418907540720774	-1.83637287893301	1.13136267165432	-1.42312907771466	-0.127099506591827	0.596446737624062	-0.801443306680545	0.625594939379941	0.841740432835107	-1.61033134066525	-0.269502702838281	-0.398792348864125	0.855476852659926	0.248296177288332	-0.165927214514972	0.367681951373914	0.396360867326798	-0.832343373303760	-0.342054127876559	-0.977094738261755	0.424508571066426	1.52666324850630	0.648624777435774	-0.623161961129199	0.116249099215785	1.38221189884709	0.0638663828383065	0.350634239679891	0.652160388234237	0.342336220089753	0.0751954513445864	0.376618001371425	0.720194581271370	0.539436491533154	-0.684880245674555	0.965219273871423	0.171149901562708	-0.862169189856762	-0.508529724800392	0.358469048742983	-0.139547107302919	-0.876054730244136	-0.287448812880166	-0.495860194374973	0.665262578749643	-0.406329628907491	-0.583498114412143	0.222306473244058	-0.863843870786708	-0.0422557787533563
0.757479989301427	-0.806791684191906	-0.333769551750835	-0.373234149778341	-0.0691562205735577	0.376371560670910	0.0913730804481590	-0.328431957472162	-0.815444652910594	-0.814685169905886	-0.873467620308477	0.205128305347512	-0.152699568185706	-0.190030899034748	-0.376778589989559	0.346102148361058	-1.02046145323873	-0.0163820823616065	-0.825411388847976	0.877087720901583	0.307999985173007	0.429943101914180	0.244395890813083	0.358075699078025	1.01352047351767	-0.492183130024412	-0.252866233049853	0.586883437067152	1.71937141619039	1.11797212701759	-0.758502109559757	0.920950836223982	-1.20038430212699	0.216063217695472	0.625870052264760	-1.04493624162017	0.836310392534932	-0.427571506222627	0.218399567628357	-0.219383860144911	0.477821638051287	0.0792302652372517	-0.538216406276644	0.591989394446335	-0.0684947633654455	0.180465660471257	0.258418146794304	0.0758517896302806	0.470163316373419	1.13599224711291
-0.744058484671227	-1.51499931094098	0.594985185548898	0.313550453684665	-0.832641598438780	-1.15566747137965	-0.274744980582292	-0.418258955952037	1.18028550704187	-0.697076062783421	-0.211085959470416	0.606593036903232	-0.882500925540842	0.118577259651778	0.800735914247315	-0.153176476195394	0.0632375484455923	0.376832336733569	-0.116866017296769	-0.190238328160235	-0.0541539021596537	-0.928411186075633	-0.793629827405018	-0.236402346010247	0.766509439192550	1.55118743722223	0.904411313052510	-0.738143696614206	0.0155913888370359	0.167755791438111	0.602174691536367	-0.332823609424463	0.934286533675757	-0.374368619164318	-1.26986569620786	-0.749706133423161	0.557004328764472	-0.147114033980032	0.918677087296569	1.20095555416856	-0.464636153771854	0.123672071694725	0.942054719048621	0.516235508194813	-1.24199831083503	-0.482670315800886	-1.14299470037409	1.15624453386692	0.139684710530826	-6.68754575323334e-05
0.911738084853127	-0.0289379840658558	0.377473303775464	1.28770230849157	-0.990147972441032	-0.173396245122404	0.143272032626847	-0.801853339374221	-0.378805397655927	0.878136993312331	-0.421107775737879	-0.145069258375686	0.184224743056435	-0.645995944784726	0.388902695135880	-0.0292091392190828	-1.22140179148817	-0.0564283248985920	0.107454694388589	1.04324463691330	-0.980447499759082	-0.0753597859647041	-0.212140694188218	0.301708720236139	-0.0540595617901183	-0.697197777003528	-0.703882308576984	0.975773428634187	1.11232766487124	-0.307469003300996	-1.55523854213579	-0.717248446148265	-0.632549398915735	1.46938995999356	0.961204845888200	-0.161201627407355	0.530770516355324	0.165485170645120	0.225353971835191	0.291395416212815	0.152285505151186	-0.344719821136452	0.285735436093028	0.242398199367848	1.78433128824263	-0.675639792647040	0.513970436990829	-0.275764118467162	0.255832077567352	0.0273736584548609
0.493652600360724	-0.251269998937645	-0.924724009571561	-0.207153412579753	0.258501720441454	-1.01422604692890	-0.125378100820801	0.956908562498954	-1.14492057183716	0.170211149487232	-0.287061773516459	-0.673019232452386	1.20940052456634	0.921299069445840	1.31845123433475	-0.696788535401759	0.470081253342749	1.32213469626192	0.407051324286892	0.902985977498026	-0.410991544035749	-0.796065721746913	0.633462071957873	0.605090250544139	0.0292359553677726	-0.359236539085651	0.137226706443014	0.532079817997760	-0.859556150333957	-1.71661913495961	-1.36037053174879	0.754986110000889	0.489627112181443	0.0801388040689679	-0.380236423115970	0.417849637254535	0.973737917307413	-0.368612691349680	0.525295945236155	-0.528309069883362	-0.455386585683885	1.80121259415284	0.294884372473337	0.114528248482195	-0.257673571269695	1.14125274224517	-0.768463352438571	1.11510739612487	-0.728697013320534	0.418367037731377
-0.117446163430244	0.323448070591603	1.16892062134033	0.196635230945354	-0.627430107834133	-0.0879358940599241	-0.179689720294504	0.620711530817443	0.638386478468649	-0.200623186300063	-0.515512598015224	0.374515247373273	0.775643188558236	0.454987391120187	-1.49823158550517	-0.272538047938773	-0.480628782517788	-0.864939911074209	0.475519563090022	-0.0270400156179501	0.340601519201346	0.339665270611079	1.03177427988834	0.259213771417077	0.566799311114672	-0.432071580161182	-0.486768641746195	-0.293817872503666	-0.0859726972488862	0.795437380587840	0.677600377126869	-0.322109347192750	-0.529224927381457	0.331793749986089	0.494946132135085	1.10356971897413	-0.255272591397830	0.528473364010148	0.655593559297825	0.547018262500483	1.11847257275561	-0.0421847933332918	0.321582281429553	0.402920970012717	-1.04183046320053	-0.412827665135839	-0.267351785164475	-0.454431190350183	-0.514909414396343	1.27685253250627
0.0500983645228691	1.18989500672183	1.26654043867590	-0.226293853024199	0.119866969780675	-0.424016474847956	1.36438445882077	1.29122578704131	0.0918540067835751	0.576513570732372	-1.13853519559498	1.06154877001323	0.479783408407560	0.358414798720246	0.261634548885799	1.27539021279880	0.665003038311526	0.312050395932994	0.641506662775793	0.0267285114741640	0.0562541382789819	1.10776390403142	0.171553785562408	-0.113489641433818	-0.620155162788367	-0.578499283508036	-0.256591239672203	-1.27495994782363	-0.918462897977701	-0.630427287541700	-0.131808785440023	-0.151640141523041	0.931377406740046	-1.55333419987929	0.847624525854950	-0.687358985550532	-0.265526181847962	-0.820176211529816	1.50531166823546	-0.426159021840149	-0.0340633182202632	-0.435233670882443	-0.699335548869360	-0.206208703959684	0.224130522469610	-1.12314217030545	0.961431595211030	1.13075696398789	-0.236215191767806	0.439954031486521
0.0697626544254567	0.207007315009765	-0.413869491340372	1.60389184143668	0.800828278401229	0.817950499567366	-0.804817360740114	0.890729141727900	0.337556976537113	-0.750833387153972	-0.742388382413730	-0.410554525943245	0.579225170736987	-0.435525075553924	-0.269483218349312	0.722033753425310	-1.51878523490000	0.466627404648888	-0.0650413154602711	-0.794395420628809	0.211813815405925	-0.455933180152096	-0.131802089372091	-0.190902848464608	0.570309188748272	0.857697551407197	-0.469816847128413	0.207891811544692	-1.04051511875077	0.174522874029849	-0.523848385447600	1.10062223712476	0.580931565553529	0.0375213022431910	-0.424487661302746	1.15291741311497	-1.83000199796335	0.00319611915879872	0.147570014359297	-0.948478391568671	0.265155908092512	0.461640734924434	-1.20281957900763	0.977549549065931	0.136790220326962	-1.23885560528651	0.130333480891745	0.560900215502839	0.140130837083186	0.396865723693213
0.609167668738202	0.206156795587289	0.413260103582350	1.41473398285314	-0.137223854027042	-0.635154156606219	1.83682736714300	-1.42975366467376	-1.15011271869299	-0.225598654122861	-1.21594199835808	-0.0218967581154761	0.158516474884004	-0.583969721115315	0.492334148092327	-0.169254868578439	-1.43794072978526	0.208569147074674	0.000750911518429729	-0.825861641430250	-0.00259656522314832	0.423672956769098	0.269185855271529	-0.840821795514088	0.413158099991375	-0.844788127340176	1.00525576742386	0.183260830417857	0.460777352604833	-0.0123267330364440	0.155443783397588	-1.07636970135961	1.14670572066091	0.870404174719374	-0.557724612004668	1.34844628063795	-0.119662515453747	0.543966672942144	-0.447113863284505	-0.508327847008071	1.17666319968183	0.479458195756855	0.692754461041431	0.986205940782954	1.11775796337965	0.937274878596185	1.20515440647869	-0.435995351728930	0.632418826776554	1.73486588203780
1.09715156390126	0.802798492428293	-0.118507853985518	-0.830114894737616	-0.0897906583289479	-1.34343487014690	1.20116737632734	0.582845804749230	-0.526205820301651	1.20568390663103	-0.448462015581602	0.985467002415836	-0.608631741334385	-1.50952748814260	0.622171266939619	0.00364611862661274	-1.41272340620687	1.54763918918625	-0.0666626173881255	0.236009050781718	-0.0380303238526863	-0.866237625229830	-0.344549082056679	0.0962734171664782	0.713415588583085	-0.955466966731866	-0.166154609572751	0.577394493810118	-1.10285963315379	0.899313515219028	1.45477289504449	-0.0156204273327693	-1.06158348420084	0.834510279189003	-0.572363474276547	0.559090869441571	0.101426602386180	0.238905340422832	0.0295940786481861	0.0382416899686394	-1.90579392397777	0.918229097166610	-0.579820873199624	0.717259270951948	0.149340212388745	-0.296725175096792	0.0287182091201720	-0.0360804416744435	-0.758037199955219	1.12488975708962
-0.111950962607974	-0.722692399255798	-0.868059035192603	-0.130596878762959	0.439085894223666	0.390430274190579	-0.163199362864073	-0.965479491580148	-0.431903791616807	1.66693424825126	-0.612028030225874	-0.783928826801770	0.0647032340961993	-0.122473185988687	0.296056738016106	-0.363918394166503	0.197918776637420	-0.404646766398422	-0.724572847622739	-1.08767436506285	0.696859987101754	0.639625214464193	-0.178124467130818	-0.0335063435102319	0.684031596529240	0.303237304054812	-0.587866942187995	-0.252340332270047	0.831401610466122	0.535050265518642	1.34866482836941	-0.593879999149482	-1.03126208558506	0.609472484660818	-0.271172762122567	0.327060886538172	-0.198287229088474	0.582820485322827	-1.16941805658992	-0.601390617842542	1.03080303088321	0.852700047811142	0.159618429130515	0.315664317305073	0.00698456958300734	-0.179081402359781	1.21415523482329	-0.507639351052818	0.805427388394962	0.650721024172755
0.469318091160781	-0.0696521317718017	0.432075868295447	0.793682659252547	-0.795014454988308	0.00513135436221423	-0.459959107354861	1.01238015772502	0.562540048153791	-0.298552992092263	-0.265081610078998	0.00161629277495881	0.721383887678242	-0.316277344536701	0.425179777691663	-0.575155057821512	-0.599391966453843	0.735882681490817	-0.751571128292502	-0.127692379870877	-0.0908411472295294	-0.603849439566569	0.341956875983114	1.93963909442233	0.0641073515946909	-0.0608532424018543	0.0747007117116391	0.835295623746930	-0.0344392215108698	0.191994421241945	-0.330396541998275	-0.236702018808045	0.130493814187923	0.0482365547133055	-1.17488768707926	0.380044298527030	0.933770996468947	0.288915821340013	0.213623448295321	0.564596602394148	1.53412652430637	-1.94114029758213	0.165090578813413	-0.983424720151254	0.968500780590753	-0.0126473610557042	-0.182745399691173	-0.199840471083719	0.714638716394586	0.795650504496531
0.161618567380839	-0.137234765973041	-0.112062717357307	-0.335176856164814	-1.09870557662106	1.70942321311345	0.683500016527715	-0.154615413998320	0.397673876825774	0.554399395581659	-1.03407657933390	0.143980116533028	0.509473810880845	0.383555596273910	-0.483056540145746	0.694583743766888	0.985307049024036	-0.586891145062857	1.41185180805898	0.609577760838464	-2.06086236025380	-0.0573359933234114	-0.350428699510833	-1.08192866686866	-0.0966503140128105	0.203216393486838	-1.14672788083097	-0.140662217698616	0.255912302855363	1.22772725773802	-0.460214500256409	-0.241906248723644	0.469107566642409	0.334314563478134	0.631819637271075	-0.275757764305782	0.0349579361186503	-0.840875767874417	0.127330814723853	2.06291160436875	-0.150875577519061	1.25786714232707	-0.327361257978164	0.404718869388253	1.00559382523383	-1.15669092087307	0.674370241234588	0.323653624637675	-1.13910893263207	-0.0304659667291206
0.694912335537715	-1.04573620695091	-0.578008581035250	-0.922386533870482	-1.01261391813380	-0.278499397767688	-0.283170622935457	0.0644643855935315	0.00603872732431394	-0.540923473371373	0.284230576279543	1.17341851369603	1.25528681787887	-1.14601923435824	-0.193579410274259	0.383553362196079	-1.23598138758078	-0.399540813709387	0.746593226447214	0.0668755735347949	0.130358878204095	-1.09613986958454	0.314384567146936	1.13232792093752	0.991079856631356	0.133547861556992	0.128858098095735	-0.206634114615315	-0.186909795750084	0.737384343435526	0.486435970415149	-0.685504789308198	1.05688381007800	0.584728383258365	-0.289653124759528	-0.132874446730552	-0.544557062119137	-0.230806424499958	-0.668138615021988	-0.588620892034626	1.75629146960589	-1.26942649016797	-0.103698492809590	-0.245645715117053	-1.35631882023751	0.956080347157441	0.454015474434842	0.521583446199516	-0.105033725186662	0.0736840727305841
0.247833604865215	0.256306970216217	0.136122074194629	0.119123013366189	0.0737283523343555	0.130211686631930	0.721465290606696	-0.894734469841960	-1.64609724668011	-0.582405576181982	-0.831121774424081	-0.324628712022339	-0.0476098707872925	-1.22403887810778	0.129920772213907	1.01088703528261	-0.827353372463206	-0.219401132294937	0.280784127558310	-0.423355450010892	0.720236498241383	0.168113970188574	0.414844335535454	-0.818934138819873	-1.71126586562562	-0.569156850554491	-0.991071905211396	0.268077037588569	0.200035197963553	0.655170728068661	0.187823759944664	-0.464780185786861	-0.336981147870835	-0.531704627455526	0.326826077655241	0.0835237882090160	-0.463455435857068	1.09115903683602	-0.638735494937141	-0.123220099201323	0.165895050595405	0.630103047843655	1.01464000519839	-0.532408315877995	0.911160867061825	-1.24120194972539	0.611336106039207	0.762289863285488	1.01934064091116	0.705238349424684
0.128164017768203	-0.199826954611086	-0.876935752629441	0.370005749536206	-0.272952383660492	-0.305045482038749	0.387204209771221	0.415349031324156	1.08887303316485	0.929079521090998	0.946076267002047	-1.00329680927395	-0.641746334296761	-0.449865260717506	0.674393713634827	-0.823911723117970	-1.09087329494131	0.803757675946779	1.47050616858185	-0.247767582725260	1.04508490242473	-0.774970045669721	-0.516934905394753	-1.03706302421397	0.199339905162184	1.88191398956539	-0.318871907309142	-1.21671107190179	0.0928898419618253	-0.109672448423925	-1.02744951830149	0.163403019845362	0.533975501804446	-1.42102710142642	0.588666441400905	0.301828240187925	-0.107939449767876	-0.414914277510977	-0.406722116219129	-0.290591509261462	-0.352237625344451	0.112115761323345	-0.677062978307361	-0.409944684496245	-0.0266017005241354	0.0319680165594042	0.736892663549580	1.64303341269121	0.691418898186332	0.394418246993633
0.216047681887787	0.230783065890241	-0.589692822317595	-0.279944707303876	-0.972255444287554	-1.08210981293370	0.438565587413309	-0.383078228325215	-0.526860951082538	-0.205285201888672	-0.342204859516383	0.572205045243252	0.661615555479307	-0.947969449582334	-0.351609697505852	0.935527517169637	-0.526447855095870	0.667040383682258	-0.960931760598845	0.292497840444367	0.566653273513700	0.559739661914874	0.657426559912089	-0.368472034787484	-0.281351070154620	-0.638648531370502	0.679697698793959	-0.332588052826858	-0.515131406657427	1.24671993188123	-0.610499410390390	0.556559648244209	-0.561774866116896	0.658859975145794	0.0400790651721378	-0.648351414897281	0.273419212587862	-0.439621604824892	1.94179863416712	0.430884720103795	-0.192115693323858	-0.772076434404281	0.823465137033757	-1.05325681760576	1.06137997552909	0.136080091232675	-0.00609125396884425	-0.151701842920399	0.212794389356868	0.604180605063613
-0.0789675078030541	0.744622987203596	-0.947743542152337	1.66331117888877	0.353416913980135	-0.0255171202200642	-0.321971008860247	-0.869616691080013	0.441771778193499	0.667644423168400	-0.301848684774149	-0.371353260441093	0.685207576516308	-1.02658191228859	-0.446421189382015	0.155597285803699	-0.509164817509331	-0.767775046058759	0.708174461882683	-0.353405734319833	-0.181931959472499	0.686062065144650	-0.966640721185089	-0.853385723915873	1.12841487603380	0.467456754657274	-0.779417792676499	1.06826391648842	0.603524380570260	0.690654083669642	-0.550751670638963	0.426278290700693	-1.11110448435433	-1.22468247665787	-0.446637640787437	-0.247970129378874	1.02751300293903	0.800388855801801	-0.526561726759592	-0.693372759115925	-0.123470904350784	-0.688380008154531	-0.631171743699452	-0.474535479828531	-3.00515786178604	-1.67609699619795	0.235829278371864	-0.586787428249001	-1.76776795382642	-0.404087372464836
-0.336338370208414	0.568537710707007	-1.30742779858325	0.209384149497388	0.781791789170339	-0.127700366414772	-0.439452659744900	1.16514513773194	0.382686944406359	-0.685127799335601	-0.498812850899094	0.907532354451965	1.93136941118916	-0.805368955997824	0.681662136087074	0.608566201033308	0.520244218001108	0.242403469403286	1.79029857770973	-0.0795264619306285	-0.0426924608982321	-0.982921483090025	-0.431315974195128	-0.940676381889676	0.344997507695241	0.384775691300715	0.228857933431754	-0.354336300229923	-1.55186979567120	-0.826182036052476	0.696776920934079	-1.01589562946250	-1.90110560328721	0.370254865542422	0.471322503421226	-0.158334032730599	1.33915506536493	-0.131909239084658	0.862912618171527	0.564408902767281	-0.259210095769459	0.208558089238754	-1.72057495742555	-1.47548955487059	-0.652919731575413	-0.409850740573681	0.410721260405066	-1.01387760444448	-0.269449394113232	-0.870545124548225
1.20515260818336	0.977208445078507	-0.657299993609233	1.12676076875487	-0.613674007110031	0.0267540121722218	0.947735638313697	-0.689336571100034	-0.192684818267487	1.72788554123410	-0.640731581091692	0.219727665478502	-1.30691277489769	-0.496241240032288	-0.400277267628643	-0.569554054064852	0.249849864502799	-0.397826756255022	-0.0320214322428534	0.406761396218284	0.0874086003260891	-0.629149596986983	-0.491296580044114	-0.0408975236301596	0.453539876790918	1.68982814823243	0.929180750763947	1.48491441984001	-0.336763925689368	-0.340944222444958	-0.181131590861555	0.816358542542707	-0.983437768066645	0.671827992502952	-1.00614283945807	-0.379038847881995	-0.797090921660508	-0.495107256250845	0.455565124373180	-0.536307350370045	-0.561289306934831	0.562961214454219	-0.229052775106655	-0.0581894763425279	-1.02945019840424	0.702662514552989	-0.727760910035432	-1.31417721613551	-0.812937367254861	-0.165704542533202
-0.302783562190348	0.941886482579837	0.259901930678706	-0.568241906309475	0.286432897823244	0.570871263190591	0.276531730631215	-0.0731461638416479	-0.0498847177473765	-0.137248406638759	-1.77366787580034	0.796552017349613	-0.0736501014923760	0.851429706708771	-0.156215723696477	0.360413755565087	0.205540967026751	0.0122181666320377	0.355570513991017	1.04573632774571	-0.539661319658265	0.0586413664419214	-0.0601593146532205	-0.000588402895815138	0.439300553108249	1.54748293607602	0.598910709278789	-0.184951924795638	-0.0480486361898575	1.16114162015437	0.521043503601483	-0.263286440843360	-1.02538849990489	0.183477964293421	0.0668819397489535	0.988326569502610	0.125926173929261	-1.07855394511466	0.310280992839375	0.572375935742109	0.202525158225297	0.00863999897726445	0.440032371508623	0.00854538204143664	0.143540909070729	-0.384826309448977	0.140106632568435	-0.0162859612121249	0.626673430283481	0.493743698246514
-0.783445675230756	0.166772088894217	0.177677192331019	-0.779684171900415	-0.507103123634848	-0.724986665947761	0.334693605728777	0.225342587827221	0.899397545411909	-1.21263093454003	1.70431970287753	-1.49148097489175	1.12760246951630	-0.320314413069406	0.969779101728371	-0.191922380017546	-0.776755139274929	-0.590872703543099	0.0446541747059582	0.539252361817092	0.724904864378988	0.0276467925550546	-0.216149358223969	0.974236720007569	-0.192657919409097	0.604929774946511	-0.327831845617972	1.38195838763213	0.305954057448886	-0.393933533975581	-0.196359702368136	-0.0238139288896936	0.517128165105625	1.19697854764029	-1.16038381690519	-1.39635863995380	-1.60404317581061	0.366486978622952	-0.605360037994728	0.982280984335572	-1.66787937768161	0.805999159639266	0.0407528499458281	0.436428562715871	0.970503521774519	-1.17046149884801	0.178296195079720	0.0604717038141816	0.867568382856651	1.43760118657577
-0.156756932031618	-0.592580279181500	0.597566065394133	0.513993344875332	-0.349258943227795	1.58075033942634	-0.0222517825661641	-0.601964639994764	0.375656550653891	0.532143003128930	-0.428091788503137	-0.320065549508895	-0.0975544400339502	0.267845782712691	1.43853071099540	0.164376218714800	-0.684815349525251	-0.0892066824138762	0.248500733658651	-0.779691310508323	1.07150783779896	0.0409572241992358	-1.19552184894176	0.742981646188409	-0.288933270912228	-0.392824389841008	-1.02074125357952	-0.133154501470311	0.308144329354195	-0.301738887442632	-0.815762695655203	1.30447218479614	-0.777945208865166	0.614986353183704	-0.0873982985875207	-0.0949876355284487	1.17209013694835	-0.146633058303785	-0.190723001992160	0.533079758126742	-1.45881011122790	-0.407481580419902	0.573340047777565	0.206070507905176	-0.260840699705541	-0.260363727940862	0.891846290902873	0.923758513083046	0.708698744478748	0.796962194069235
1.09930691288602	0.342058624632757	0.584030614072493	-0.398376462306951	-0.630216936483732	-0.527408553207134	-1.10055138915104	-0.221158410665268	-0.720506556186026	0.190191875850557	-0.0463478824539187	0.244408607944562	0.0455314604406642	-0.337164224698179	0.551056291471049	0.409112605138735	-0.865331070768422	-0.600094638425524	0.241772488178579	-1.31513777395407	-0.734784012519112	-1.03127658330009	2.22541309553920	-0.531070504645872	-0.350826598208837	0.00940835477033197	-0.0829398005061759	0.168755853113088	0.206563506950070	-0.0588502106543940	-0.197024562487128	0.936620658711328	-0.992104751643920	0.351390991876696	0.0350645863568865	0.262764955918748	-0.350816538331642	0.685123548294178	0.146772649591362	-0.131880353893809	0.162396075202587	-0.847255334841481	1.66781797221334	0.673631829267809	-0.522368608559793	1.61551290458123	1.33663010603050	1.28357978253106	0.527601191574231	0.223774556681215
-0.139319990678941	0.388392263293158	0.0306917932781425	-0.502823317561198	-0.856139682247200	-0.345845525068469	1.49163766871236	-1.06411579169081	-0.877172126082976	0.311943304659500	-0.405477969373210	1.17217772953442	0.578082259210017	-0.0304427625007357	-0.393936972986596	-0.774689380787969	-0.866905034202279	-0.727245949207370	-0.149666715703310	-0.276768084755127	-0.479876001688020	-0.632430508809754	1.11880033779151	0.632286284494214	-0.259506983782706	0.707853376314120	0.251638817792200	-0.603250920156317	0.690614592405280	0.274202395597397	0.104156463184620	0.0995460683011405	-1.00558871524227	0.386963505194711	-0.346610391543467	0.508442251445340	-0.380545498189919	0.786855840802398	0.365028076884802	-0.431750287714223	0.627871981601869	0.0123638317251708	-0.0776955476663666	0.316127971640460	-0.708555748041342	0.229193580112922	0.178024306878333	-0.785809812714873	0.423480209256578	-0.400611054828320
1.15039819923567	-0.443923598622963	0.269245162508528	-1.59136039854421	-0.593030765995718	-0.129823775984680	-0.422071421571958	0.0260625579513157	-0.292284583306180	-0.140836965981891	-0.793080965071654	1.68949206022575	0.343597214787140	-0.649254343581297	0.210431309574184	-0.672595674840865	0.612440923176258	-0.575478107890348	-0.0754943559525690	-0.0668561028874734	1.06615689472288	-0.850458852309306	-0.0640004005983353	-1.33407305112306	-0.0559821248906650	0.352947049645582	0.0375615623319221	-0.618329906317808	-1.05323970289788	0.411175773192611	0.144775839049510	-0.0191969913419789	-1.56396052180079	0.654836493559596	1.06941506007308	1.43717499108332	-0.943883026521563	-0.235786400930422	0.0957824478555771	-0.128752814510197	0.618218517785128	0.791314073592236	-0.260589845266761	-0.723164369937736	-1.11305124555142	-0.324940188609327	-0.394087509975705	-0.690987238242010	-0.111959533413043	1.57200109857774
-0.125814688647818	0.895366378660888	0.551973548018518	-0.480780607693496	-0.860103994364603	0.619009693614684	0.473075177002577	1.38218641951792	0.318468622677940	-0.919620608257321	-0.0381685918304369	-0.635940986912763	-0.0694165656983209	-0.0806387949054296	0.852351823131942	-0.807035152054679	-0.200349018358454	-0.812058355047674	0.315542303919547	0.334357501522155	0.138501370183616	1.53198587503935	0.0112126929046333	0.124028638185578	-0.958154776042245	0.185213912061792	-0.342924329214861	-0.0276253900653323	-1.30681768679845	1.07216306080275	0.459449911399039	-0.415808138118499	-0.0316469375874119	0.482492841805104	-0.201123346600713	-0.927620613807299	0.251154549520471	-0.727258203489072	-1.13252231216349	-0.139073096832421	0.636262452999731	0.0158666848216714	0.542837075303850	-0.0394153730712357	0.694875955433942	0.242554003367397	-1.20947519039175	1.20769849175528	-0.678849489066760	-0.682670104252040
-0.275500982948452	0.171575356358256	-0.559696577720238	0.549502664597796	-2.34998675663410	0.829410132087407	-0.519087041708843	-0.0305269027019723	-1.14008388774073	0.245378142755416	-1.63469756876631	-0.795189086511782	-0.517099231260048	-0.508027537446525	-0.258459714062907	-0.326303858396749	-0.533116546306940	0.369924209410192	-1.01660702202634	1.34055614810358	1.00831543072643	-0.736190745143249	0.703865646854809	1.59071051950675	0.118425748234092	-0.301958829977253	0.599762661484507	0.128668336942780	-1.65489735430487	0.575545485709645	-0.0891422020580753	-0.446685948235824	0.556810103308505	-1.10326418600672	0.249052735301062	-0.192208589522942	0.490578178706801	-0.218189477695670	-0.667494059784089	-2.11238858577902	-0.0173540380626591	-0.846090744305248	0.739663910785407	1.15941388892487	-1.56162006852730	-0.229126737572396	0.676189594686220	-1.19399040588203	-1.15849486580313	-0.184463516584565
-0.0745140993412252	-0.267373130148756	0.0769539756357790	-0.706720326579117	-0.770497727510439	0.908670970166568	-0.733443918154222	0.101308819092657	-0.800694944325039	0.731667503391417	2.02440233331248	0.340843504731694	0.212361365942992	1.60491065519043	-0.0955043897387809	0.0383050304128107	0.454027601036926	-0.692395996626951	-1.19334538094112	0.936178238834448	-1.01337371421837	-0.730766371219342	-0.813216071487779	-0.0256895302067377	-0.0989491282639671	1.00605391189947	0.850522762204877	-0.760921641677687	-0.458099671751519	-0.330488529694860	0.161580245117443	-0.451874923022797	0.313766648576991	-0.406608214230631	-0.477507233500199	0.783859119970161	-0.404145326575641	-0.397773210832179	-0.415640311380434	-0.951172901958608	0.833012446009827	1.20664359628867	-1.03291101782424	-0.821436096397183	0.350594504087463	1.02573371481262	-0.723320636645067	1.10940241364102	-0.0967849034593597	0.0949831843810012
0.226255477291870	1.27658840504500	-0.318025216209469	-0.627579813496861	-1.02046530211767	-1.34604934402515	-1.25870973660035	0.492242273450202	0.0311588424220180	0.570512459843020	-0.206637051960210	-0.560425793413801	-0.885356120955009	-1.03018368255797	0.519678516504525	-0.714628632601135	0.0893993821049864	0.261623284432807	0.494959823187603	0.659593437607065	1.22894190219916	-0.341537978166191	1.45290998755963	1.41454462379079	-0.596858176275723	0.352898164944413	-0.836369295215023	-0.0640992533821559	0.0366643425127746	-0.259837336878061	-0.268363560448242	-0.499884199427414	-0.233754047452783	-0.396437767244934	-0.0463751091645676	1.01079223704329	0.597288496929887	0.465111985669509	-1.03292617294951	0.147144060662882	0.886684018873176	0.0174962283302144	-1.53080507707667	-0.103861485864091	-0.352185503513289	-0.119106491186808	-0.134168834334313	-0.927853225909692	-0.125844071699127	0.759549194172962
0.306894770087746	0.984945068677500	0.786184333829987	0.290169886701057	-0.209699187490294	-0.960845689638721	0.545355811440254	-0.533606642398496	0.841221372139009	0.936565450547402	-1.44845596219967	0.452339812634337	-1.74586255252705	-0.329583167134944	-0.492141702342019	0.608413526559599	0.393589437324923	-1.04317347964551	0.627287724886572	0.637771863595212	-0.195218291970231	1.12984613873241	0.658886111658387	-0.295589455786105	-0.907215268673740	-0.477613570297423	-0.993860248265610	0.357013085816514	0.00686005296733888	1.70778990555002	0.312172563353705	-0.164983046883354	-0.456869683339826	-0.293998572478850	1.09909044389521	-0.801707964875976	0.362352288533527	-0.467601572162977	1.11530605549981	0.00953636493222665	-1.82964658723354	-0.318895960416615	0.964567613017732	-0.241160374257664	-0.236854437296758	1.18154362272320	0.658855780941469	-0.215841049314941	-0.743194129276610	-0.261547231246238
-0.836682538537080	-1.18899823588637	-0.228711757252940	0.0785989795596788	1.46158609148076	-0.251830878259906	-0.175460817334400	-0.352967426510771	-0.525557234019070	-0.650890675234681	0.346498893937927	-0.516227949340292	-0.126131444110755	0.336975597931893	0.333018736679003	0.546435431720130	0.517600951393058	-0.678662874344488	-0.509755698501002	1.00224157247029	-0.767073113963917	0.407068507073563	0.106418856598564	-1.63182591640028	-0.360715919056806	-0.129793226595676	1.43851301400866	-0.112202723857117	-0.507302181258696	0.267641303822916	0.314429623322911	0.776706220503045	0.920972932032296	-0.121729475872361	-0.170383863267419	0.199765059507446	0.364214215386135	0.905617266558787	-0.879656558346687	-1.29747947290541	-1.28941366773806	0.990667824436265	0.184299325859098	0.732459249368592	0.00921430358327474	-1.03405038554801	0.0701023568036602	0.193155457910038	-0.162635931009767	0.319149573776215
-0.625926977914267	-1.41680361117467	0.199847375519476	-0.868855530893758	-0.391150012594342	-0.682467195629559	1.38254211405002	0.853019313063573	0.509816689877972	0.712951400040041	0.422301600671952	0.262704548230326	0.898793484478891	1.39904144667236	0.202426598848466	1.00138104382192	0.244073981326416	1.22224329546824	0.986480868997930	-0.437233157294631	0.0523896697072965	0.0471461868207697	-1.08022547459758	-0.484676384789383	-1.00553464936141	1.03830637338527	0.159339612750323	-0.443881445068292	0.415175052734625	1.77256112781949	-0.00760984579052617	-0.0388946436972488	0.992920283218129	0.0311776464084293	-0.554479595633962	-1.91308336542782	1.54835732729210	0.396785704058531	0.210330588939986	0.322190058119757	-0.789522866400076	1.11176636730050	0.747869064718870	1.16943514083998	0.514104372880239	0.112572857082308	0.544083696830528	-0.0932429005233305	0.398107111146283	-0.718581304590476
-0.319494364449772	0.467339358232760	0.119880324915046	-0.0898670892971466	-1.12567184677311	0.470901786293386	0.184161102540718	-0.513222776723970	0.115737608918855	-0.252407336291772	0.128022813840061	-0.405281236982409	-0.190415590150830	0.767214390883281	-0.961349880838009	-1.08434340870982	0.569203866699211	-0.467166632870607	-0.478297707169100	-0.0187628859200329	1.76321321528940	-0.762545706251653	0.139602700054213	0.153364059986809	0.0581530292398270	-0.893362549095591	0.763286436219647	-0.912154543871769	0.383153870810343	0.00128917956923183	-0.307944058075545	0.420666000009199	-0.774638261937567	0.950272968047220	0.578486193423924	0.930424164090376	-0.576252808204775	-0.336378228838020	0.725958780021399	0.369038861600390	-0.609458913365594	1.02380262178268	0.562254572716985	1.12230904833193	-0.589266410428580	0.335034048482431	0.682400973271771	0.678060711187197	-1.72149145474385	0.0634614358013332
-0.189134412584543	-0.0813061539019216	0.291423252776758	0.0429497655444265	-0.321647269030116	0.582943881228652	-0.149428785141824	0.261444255299483	1.04192574210170	0.409317095160774	-0.458692010704494	-0.970240624509232	-0.824259118309289	0.536963899791507	-0.00242543611607001	1.56382979674224	-0.746542697841739	-0.825055137471363	0.196122952048700	-0.412611457723796	0.125794418683603	-0.537764550298275	-0.576288433408712	-1.02482289215477	0.438267953879769	0.933970190890652	0.268022751831642	-1.61172420092183	0.157010218945834	-0.451142856822339	-1.19251229750456	-0.382015871479747	-0.890594994615075	-0.0630375400947809	-0.409410847150932	-0.866615655852367	-0.982466215521953	-1.64424016338436	0.885305339919623	0.581171994899199	-0.0549622715504155	1.49823452611508	-0.550535112675305	0.694982889509665	-1.05875789141637	0.933673544999004	-1.56861997439182	-0.968567106857722	-0.542875079909035	-0.221170331855578
0.899059873588579	-0.0496032355584313	0.00794670401101741	0.756836803481318	0.327529229623743	0.315624980270349	-0.437901713622734	-0.784582485895283	0.0257226477747985	-0.430295646674622	0.613605650528186	-0.711528644690316	0.274320819540528	-0.891242685512448	1.99803923001075	-0.0357547423365159	-0.701160899653513	0.514095994418230	-0.175339361455296	-0.331371925687605	1.57913999851296	-1.08590091895189	-0.0485563279729428	0.0959628581572465	0.958041092864790	-1.19321213967316	-0.744675896767398	1.67805446609336	-1.47868737796108	0.325386407178329	-1.03427227479224	0.232792473048567	0.144277403736954	-0.853457449759980	0.0926059106188605	-0.140629758289270	-0.394651211223020	-1.73091417017725	0.357781429789575	0.891177977423634	-0.588211360282930	0.424876236452802	1.65403903999965	-0.973325468309596	0.340256446630569	-0.305791611642601	0.832310155935396	0.112528733242010	-0.0138965536936257	0.231519213343957
0.684125474665232	-0.467350772969983	-0.563478790321433	0.0622598457233238	-1.17075552971318	0.490929939744439	-0.439909814372699	0.840462013363176	0.142386561758078	-0.627670454472582	-0.337584238509225	-0.805112979259889	0.835937975759281	-0.00794313807318134	0.201493267710318	-0.0263903983850388	-0.271486269190679	-0.780816187329959	0.384245870083171	0.802957354852827	0.0368471300001314	-0.480298430528341	-0.349449075699217	0.515323615210617	-0.455468635269899	0.369845703683375	0.324969381473433	-0.325593987239145	0.561296749084285	0.146581019374810	0.466761150260266	-0.521618810111056	0.309544387976376	0.257752151649622	-0.482634972233002	1.49550788586573	-0.214069527689398	-0.431291735265823	0.853288617624897	-1.15298077852536	-0.339166240918734	-0.509093975290431	0.126581902560298	0.449605124837167	-0.602246320566792	0.324891032589077	-0.403800262690854	-0.292035871128190	0.945492369932525	-0.123305065166819
0.277951049450749	-1.31826126381099	-0.668248559419971	-0.752881748674768	1.10491842237517	-0.658624886566613	0.491501785164299	0.0502507559178481	-0.0867687315589849	-1.14037175183784	-0.439129646365447	-0.560614231550436	0.758179255527481	-0.774991865315987	-0.333892475680416	-0.355266984260448	0.224143412316149	-0.138122032168309	-0.299050595576358	1.27529766945053	0.846549035767580	0.848816639310771	-1.39057726679286	-0.218252410696933	-0.229607564615461	-1.13884610242287	0.447313474889514	-0.0872356545335777	-0.584144785606848	-0.111690948192208	0.572352041904557	-0.508825615341784	-1.22296509654617	0.00135560236532291	0.730940534771806	-0.402438341989417	0.304290210664005	0.751012962646681	1.68528940898690	-0.0892995493953018	0.645691517673927	0.126794405400571	-0.113140779643458	-0.630859737160170	1.70812712346052	-0.334881324696490	-0.178350707330159	-0.0518136481319607	0.0987714334012222	-0.505605200065216
0.0138596207110577	0.0140415409794608	-1.49401468598510	-1.01706474289809	1.53937579478331	-0.959513953161625	-0.519273496417436	-1.06545701779565	-0.371832347921248	0.387656890174799	0.342157071504489	0.322653251663571	-0.0948770049013991	0.755021006567003	0.270789170401382	1.55429433835555	-0.672206315069320	0.268450494346816	0.337869714179165	-0.272165601641731	-0.0465826156948172	0.286398976444195	0.401778874605694	0.225012380905607	-0.454762444236638	-1.17434719580284	-0.610022175975376	0.996344110126580	1.18149979996715	0.578093987547639	0.365047353171904	0.108698152846631	-1.90628089145270	0.0296850959732907	1.62402556600298	-1.49874447231910	0.838315559755427	0.576067862139803	-1.97821029181533	-0.213830453357813	-0.393950174654089	-1.48014993035580	0.359639570275823	0.369615584664792	-0.0654349397027685	1.24482633853143	0.512801469410280	0.00787101027477697	0.529077049432571	0.953027603337152
0.161078937447874	-0.608088514456815	0.675016078775171	0.559734651765200	0.118593041970167	0.0670611502486143	-0.732421815483692	-0.305615108824522	1.14691654995404	1.10347393670114	0.910512308607584	-1.31587289017026	1.00267395907459	0.171868688999300	-0.273506410084292	1.31020575153951	0.113283167694400	-0.00903124216368583	0.862636122034453	0.0229516442240931	-0.0964911272360712	-0.608990516404163	-1.48385036995166	0.928256200113812	0.992528274221348	-0.260908821739145	0.608714759360844	0.869951267543853	-0.718098973778103	-1.97087272899447	0.527403309049842	-0.365567196007132	-0.125456082882839	-0.442655595580134	-1.79569146774070	-0.285982286555400	-0.313654039182320	-0.204135704525644	-0.289447371368164	1.08923878558145	0.571115057059234	-0.147541407491964	1.31379426126086	-0.114425114632814	-0.00698456958300734	0.330497529844259	0.0977150827813425	-1.03741876330253	-0.0772031009482898	-0.261448798890673
1.15073868290520	-0.674034261211258	0.665226935496527	-0.313222327230607	-0.406526824253370	1.28317822471226	0.331684534698985	0.932775778893095	-0.323143518137580	0.311297470207438	-0.549781881485455	0.302019980268026	-0.207359554553748	-0.356820488368679	-0.606433980864163	0.109595667325132	0.140982749063945	0.949487614005419	-0.492248539253403	-0.902889673088782	1.21826607532418	0.538928272170572	0.638792991405439	0.371273152162054	-0.209319236040325	-0.770212896214266	-0.735355766050641	0.146598649837982	0.0405332125344747	-2.05249327890742	0.319775035092741	-0.374706856013236	1.12813179805691	-1.03083417883648	-0.600449368481571	1.01672294913742	0.920863116397971	0.695930483222514	-0.429221923308919	-0.171430556685340	0.796542838536334	-0.657276836001475	-0.864466713851128	1.05482650444940	-0.239641687645778	-1.48706056729021	0.312523883529978	-0.581759592057549	-0.527632515684274	-0.326650051611462
0.102524542343598	0.392129878933400	0.0824627280331728	0.217067307457078	-0.316070808944718	-0.246214806766905	-0.201042297373262	-0.561775370607125	0.288765571509891	0.247296801987467	0.531832871306843	-0.896595352568207	0.307587498994116	0.0511649023931747	-0.413155539174865	0.216685138664985	0.773347505913593	-1.46637377536909	1.04285425087480	1.16120523509127	0.572544174839565	-0.568358787640785	-2.00856783729810	1.47712099330920	0.775997677431316	-0.885419524577180	0.656954172507939	-0.775706420414963	1.06653743190620	0.540206133629727	-0.0445540802102392	0.740458710085669	-0.445831380051932	0.770241608327950	0.0251306531824690	-1.28415839482620	-0.792963386248720	0.0359300916288323	1.00513656718002	0.369625419213917	1.73217457640567	-0.628549758289534	0.676011215524258	-1.22058158956877	-0.828641302421650	-0.150440479896033	0.295642821706125	-0.998433917600199	-0.297216878763582	-0.173266478276809
0.0126008948625201	0.601092424671947	0.291385979914400	0.471456252824522	-1.41095502675987	-1.49794458350512	0.409544343027684	0.479467185196806	0.103348862632329	0.615445294998125	-1.21184483512158	-0.199578594043879	-0.207289077495735	-1.20830984416343	1.02225282896571	-0.104574905508671	-1.52706069621518	-0.776440785078996	0.145105512500368	-0.287238942974533	-0.00274314187708153	0.472953827414909	-0.926462069922859	-0.342133012422834	1.24632946613259	0.685152354570285	0.173717869696616	-0.950928197841560	0.531597135400940	-0.160638761853308	-0.0106183189883828	0.0524637296958050	-0.211071303854668	-0.580985605547857	0.460868357727091	-1.98141289951949	0.238921927408791	0.916591252635904	1.16209849264042	1.12754345895877	0.439098207013649	0.711904707908442	0.417678452295020	-0.195703275997564	0.170287539998169	0.0365362466494636	1.24914168942858	0.117704942941890	-0.438701949916892	0.113764079197890
0.330909414948283	0.0834430403090277	2.20524065317030	0.912880056062382	0.324940680380780	0.869115792679669	0.837700051593196	-0.187355564456140	0.458788501358844	0.406577747556398	1.09648678520274	0.237266179921473	0.809776378373747	0.416561526620750	-0.699724265298915	-0.751152698666710	1.29589004897740	0.516117227643411	-0.163381484629850	0.522578156659617	-1.11764325922873	1.31885955078874	0.190925658288141	-0.360004835853486	0.127934686049047	-0.737753583524436	-1.12088609649181	0.132879865309185	-1.34610645459195	0.254635143803820	-0.725978007901451	0.766084013585533	-0.236616536013853	-0.792815683226044	0.119429140054443	1.35317328034942	-1.18691223338035	0.468378433192824	-0.346842385252270	1.42841494334315	-1.60116370045033	0.0781127148164170	1.15417290247469	0.501457496873335	0.0658985400230437	0.268823872132415	-0.426454206175423	0.420213945977373	-0.390289832550863	0.0638562372064168
[truncated: 150 more columns]
