# Supplementary material for: Bayesian variable selection logistic regression with paired proteomic measurements
Source: Biom J. 2018 Jun 25;60(5):1003–20. doi: 10.1002/bimj.201700182 (PMC6175404; doi:10.1002/bimj.201700182)
Supplement: Supplementary file 3 — Supplementary Material [file BIMJ-60-1003-s003.zip › Data_and_code/Comparative_analysis/SS_SGL.R]

# declare libraries
library(SGL)

# load data
Uall<-read.table("simulated_data_scenario_3.txt",sep="",dec=".")
Uall<-as.matrix(Uall)
group<-read.table("simulated_group_scenario_3.txt",sep="",dec=".")
group<-as.matrix(group)

# run SS-SGL, store results (10 folds)
for (i in 1:10){
  print(i)
  fold<-read.table(paste("fold",i,".txt",sep=""),sep="",dec=".")
  fold<-as.matrix(fold)
  groupfold<-as.matrix(group[-fold])
  Uallfold<-as.matrix(Uall[-fold,])
  data = list(x = Uallfold, y = groupfold)
  index <- ceiling(1:dim(data$x)[2] / 2)
  Fit = cvSGL(data, index, type = "logit",verbose = T)
  keep<- Fit$fit$beta[,which(Fit$lldiff==min(Fit$lldiff))]
  result<-cbind(which(keep!=0),keep[keep!=0])
  write.table(result,file=paste("beta_sgl_fold",i,".txt",sep=""),row.names=FALSE,col.names=FALSE)
}
