# Supplementary material for: Bayesian variable selection logistic regression with paired proteomic measurements
Source: Biom J. 2018 Jun 25;60(5):1003–20. doi: 10.1002/bimj.201700182 (PMC6175404; doi:10.1002/bimj.201700182)
Supplement: Supplementary file 3 — Supplementary Material [file BIMJ-60-1003-s003.zip › Data_and_code/Main_analysis/Code_Data_Analysis.m]

%%%%%%%%%%%%%%%%%%%%% RUN VARIABLE SELECTION METHOD %%%%%%%%%%%%%%%%%%%%%%%%%%%%%%%%%%%%
% load simulated data (example simulation scenario 3)
load('simulated_data_scenario_3.mat')

% initialize all paramaters
Code_initialization_step_mcmc_run

% run MCMC chain
Code_MCMC_simulations_run

% save results
save results_sim_3.mat data group results varlocations

%%%%%%%%%%%%%%%%%%%%%%%%%% POST-HOC ANALYSIS %%%%%%%%%%%%%%%%%%%%%%%%%%%%%%%%%%%%%%%%%%%

% generate figures similar to figures 2-6,8 of paper (based on simulation study results) 
% generate figure 9 of the paper

% load simulated data results
load results_sim_3.mat

% create figures
% figure 2
state.varlocations=varlocations;
h=figure('PaperUnits','centimeters','PaperSize',[20 12],'PaperPosition',[0,0,20,12]);
hold('all');
title('marginal posterior probabilities of inclusion')
scatter(state.varlocations(1:end/2),(results.varhist(1:2:end))./length(results.nrvars),'k')
scatter(state.varlocations(1:end/2),(results.varhist(1:2:end)-results.varhistpair(1:2:end))./length(results.nrvars),'b')
scatter(state.varlocations(1:end/2),(results.varhistpair(1:2:end))./length(results.nrvars),'r')
ylim([0 1])
xlim([0 state.varlocations(end/2+1)])
legend('isotope','only I','both I and S')
print -dpdf f2.pdf

% figure 3
state.varlocations=varlocations;
ratio=(results.varhistpair(1:2:end))./((results.varhist(1:2:end)-results.varhistpair(1:2:end)));
h=figure('PaperUnits','centimeters','PaperSize',[20 12],'PaperPosition',[0,0,20,12]);
plot((results.varhist(1:2:end))./length(results.nrvars),log(ratio),'o')
xlabel('P(isotope)')
ylabel('log(P(I and S)/P(I))')
title('log-ratio vs probability of isotope inclusion')
ylim([-4.5 4.5])
print -dpdf f3.pdf


% figure 4
state.varlocations=varlocations ;
h=figure('PaperUnits','centimeters','PaperSize',[20 12],'PaperPosition',[0,0,20,12]);
subplot(1,2,1)
scatter(state.varlocations(1:2:end)/2,results.varbetahist(1:2:end)./length(results.nrvars))
ylim([min(results.varbetahist./length(results.nrvars))-1 max(results.varbetahist./length(results.nrvars))+1 ])
title({'marginal regression coefficients';'Intensity 1'})
title({'marginal regression coefficients';'Intensity'})
subplot(1,2,2)
scatter(state.varlocations(2:2:end)/2,results.varbetahist(2:2:end)./length(results.nrvars))
ylim([min(results.varbetahist./length(results.nrvars))-1 max(results.varbetahist./length(results.nrvars))+1 ])
title({'marginal regression coefficients';'Inteneity 2'})
title({'marginal regression coefficients';'Shape'})
print -dpdf f4.pdf


% figure 5
state.varlocations=varlocations ;
h=figure('PaperUnits','centimeters','PaperSize',[20 12],'PaperPosition',[0,0,20,12]);
hold('all');
title('combined posterior summary (PS)')
scatter(state.varlocations(1:end/2),(results.PostSum(1:2:end))./length(results.nrvars),'b')
scatter(state.varlocations(1:end/2),(results.PostSum(2:2:end))./length(results.nrvars),'r')
xlim([0 state.varlocations(end/2+1)])
legend('I','S')
print -dpdf f5.pdf


% figure 6a
state.varlocations=varlocations ;
h=figure('PaperUnits','centimeters','PaperSize',[20 12],'PaperPosition',[0,0,20,12]);
title('posterior combi summary vs probability of isotope inclusion')
p_isotope=reshape(repmat((results.varhist(1:2:end))./length(results.nrvars),1,2)',[],1);
plot(p_isotope(1:2:end),log(results.PostSum(1:2:end)./length(results.nrvars)),'bo')
hold on
plot(p_isotope(2:2:end),log(results.PostSum(2:2:end)./length(results.nrvars)),'ro')
xlabel('P(isotope)')
ylabel('log(PS)')
legend('I','S')
title('combined posterior summary vs probability of isotope inclusion')
print -dpdf f6a.pdf


% figure 6b
PS=results.PostSum./length(results.nrvars)
PS=log(results.PostSum./length(results.nrvars))
h=figure('PaperUnits','centimeters','PaperSize',[20 12],'PaperPosition',[0,0,20,12]);
title('combined posterior summary (PS)')
plot(PS(1:2:end),PS(2:2:end),'o')
xlabel('log(PS(I))')
ylabel('log(PS(S))')
title('PS of Shape vs PS os Intensity' )
print -dpdf f6b.pdf


% figure 8
figure1=figure('PaperUnits','centimeters','PaperSize',[20 12],'PaperPosition',[0,0,20,12]);
plot(mean(results.phist(group==0,:),1)/max(mean(results.phist(group==0,:),1)),'b')
hold on
plot(mean(results.phist(150:254,:),1)/max(mean(results.phist(group==0,:),1)),'r')
xlim([0 105])
title('cross-validated posterior class probabilities densities')
print -dpdf f8.pdf


% figure 9
load results_sim_1.mat

state.varlocations=varlocations;
h=figure('PaperUnits','centimeters','PaperSize',[20 20],'PaperPosition',[0,0,20,20]);
subplot(3,3,1)
hold('all');
title('inclusion probability')
scatter(state.varlocations(1:end/2),(results.varhist(1:2:end))./length(results.nrvars),'ko')
scatter(state.varlocations(1:end/2),(results.varhist(1:2:end)-results.varhistpair(1:2:end))./length(results.nrvars),'ob')
scatter(state.varlocations(1:end/2),(results.varhistpair(1:2:end))./length(results.nrvars),'or')
ylim([0 1])
xlim([0 state.varlocations(end/2+1)])
legend('z','only u','both u, v')

subplot(3,3,2)
hold('all');
scatter(state.varlocations(1:2:end)/2,results.varbetahist(1:2:end)./length(results.nrvars),'ob')
ylim([0 max(results.varbetahist./length(results.nrvars))+1 ])
scatter(state.varlocations(2:2:end)/2,results.varbetahist(2:2:end)./length(results.nrvars),'or')
ylim([0 max(results.varbetahist./length(results.nrvars))+1 ])
title('marginal effects')
legend('u','v')

subplot(3,3,3)
hold('all');
title('combined summary')
scatter(state.varlocations(1:end/2),(results.PostSum(1:2:end))./length(results.nrvars),'bo')
scatter(state.varlocations(1:end/2),(results.PostSum(2:2:end))./length(results.nrvars),'or')
xlim([0 state.varlocations(end/2+1)])
legend('u','v')

clear state.varlocations results.varhist results.nrvars results.varbetahist results.PostSum

load results_sim_2.mat
state.varlocations=varlocations;
subplot(3,3,4)
hold('all');
title('inclusion probability')
scatter(state.varlocations(1:end/2),(results.varhist(1:2:end))./length(results.nrvars),'ko')
scatter(state.varlocations(1:end/2),(results.varhist(1:2:end)-results.varhistpair(1:2:end))./length(results.nrvars),'ob')
scatter(state.varlocations(1:end/2),(results.varhistpair(1:2:end))./length(results.nrvars),'or')
ylim([0 1])
xlim([0 state.varlocations(end/2+1)])
legend('z','only u','both u, v')

subplot(3,3,5)
hold('all');
scatter(state.varlocations(1:2:end)/2,results.varbetahist(1:2:end)./length(results.nrvars),'ob')
ylim([0 max(results.varbetahist./length(results.nrvars))+1 ])
scatter(state.varlocations(2:2:end)/2,results.varbetahist(2:2:end)./length(results.nrvars),'or')
ylim([0 max(results.varbetahist./length(results.nrvars))+1 ])
title('marginal effects')
legend('u','v')

subplot(3,3,6)
hold('all');
title('combined summary')
scatter(state.varlocations(1:end/2),(results.PostSum(1:2:end))./length(results.nrvars),'bo')
scatter(state.varlocations(1:end/2),(results.PostSum(2:2:end))./length(results.nrvars),'or')
xlim([0 state.varlocations(end/2+1)])
legend('u','v')

clear state.varlocations results.varhist results.nrvars results.varbetahist results.PostSum

load results_sim_3.mat
state.varlocations=varlocations;
subplot(3,3,7)
hold('all');
title('inclusion probability')
scatter(state.varlocations(1:end/2),(results.varhist(1:2:end))./length(results.nrvars),'ko')
scatter(state.varlocations(1:end/2),(results.varhist(1:2:end)-results.varhistpair(1:2:end))./length(results.nrvars),'ob')
scatter(state.varlocations(1:end/2),(results.varhistpair(1:2:end))./length(results.nrvars),'or')
ylim([0 1])
xlim([0 state.varlocations(end/2+1)])
legend('z','only u','both u, v')

subplot(3,3,8)
hold('all');
scatter(state.varlocations(1:2:end)/2,results.varbetahist(1:2:end)./length(results.nrvars),'ob')
ylim([0 max(results.varbetahist./length(results.nrvars))+1 ])
scatter(state.varlocations(2:2:end)/2,results.varbetahist(2:2:end)./length(results.nrvars),'or')
ylim([0 max(results.varbetahist./length(results.nrvars))+1 ])
title('marginal effects')
legend('u','v')

subplot(3,3,9)
hold('all');
title('combined summary')
scatter(state.varlocations(1:end/2),(results.PostSum(1:2:end))./length(results.nrvars),'bo')
scatter(state.varlocations(1:end/2),(results.PostSum(2:2:end))./length(results.nrvars),'or')
xlim([0 state.varlocations(end/2+1)])
legend('u','v')

print -dpdf f9.pdf
