# Supplementary material for: Bayesian variable selection logistic regression with paired proteomic measurements
Source: Biom J. 2018 Jun 25;60(5):1003–20. doi: 10.1002/bimj.201700182 (PMC6175404; doi:10.1002/bimj.201700182)
Supplement: Supplementary file 3 — Supplementary Material [file BIMJ-60-1003-s003.zip › Data_and_code/Main_analysis/Code_initialization_step_mcmc_run.m]

% EFINE PRIORS, INITIALIZE PARAMETERS, UPDATE PARAMETERS


% INITIALISE PRIORS
y=group;
xselect=data;
priorsigmaint=100;
priorsigmafixed=100;
priorshapegamma=1;
priorscalegamma=1;
scalesquared1=1;
scalesquared2=1;
Printing=0;
drop=10000; % initial burn-in
nmcmc=200000; % nmcmc chain
Plotting=1; 
minimumvardistance=1; 
maxdim=50; % maximum allowed dimensions (pairs)
maxdimcounter=maxdim; 

dimensions=1:maxdim;

samplesize=size(xselect,1);
sizeselect=size(xselect,2); % DIMENSIONALITY OF EFFECTS AVAILABLE FOR SELECTION

lambdaa=zeros(samplesize,1); % INITIALISE RESCALING VECTOR FROM KOLMOGOROV-SMIRNOV


  nn=0;results=struct;results.nrvars=[];results.nrisotopes=[];results.logmarginal=[];results.deviance=[];results.vv1=[];results.vv2=[];
    results.betasigma1=[];results.betasigma2=[];results.priorscalegamma=[];results.priorshapegamma=[];results.lambdaa=[];
    results.betasigmaprior1=[];results.betasigmaprior2=[];
    
    results.bfbirth1=zeros(nmcmc,1);results.bfbirth2=zeros(nmcmc,1);
    results.bfdeath1=zeros(nmcmc,1);results.bfdeath2=zeros(nmcmc,1);
    results.bfchange1=zeros(nmcmc,1);results.bfchange2=zeros(nmcmc,1);
    results.bfmove1=zeros(nmcmc,1);results.bfmove2=zeros(nmcmc,1);results.bfmove3=zeros(nmcmc,1);results.bfmove4=zeros(nmcmc,1);
    
    results.birthIpropose=0;
    results.birthISpropose=0;
    results.birthIaccept=0;
    results.birthISaccept=0;
    
    results.deathIpropose=0;
    results.deathISpropose=0;
    results.deathIaccept=0;
    results.deathISaccept=0;
    
    results.changeIpropose=0;
    results.changeISpropose=0;
    results.changeIaccept=0;
    results.changeISaccept=0;
    
    results.CBF153=[];results.A153=[];results.CBFn=[];results.An=[];results.CBF3=[];results.A3=[];
    results.DISBF153=[];results.DIBF153=[];
    results.CP3=[];results.CPn=[];results.CP153=[];results.C153=[];results.BF153=[];results.sigma153=[];results.randomnr153=[];
    results.C301=[];results.BF301=[];results.sigma301=[];results.randomnr301=[];
    results.C1359=[];results.BF1359=[];results.sigma1359=[];results.randomnr1359=[];
    
    
    varbetahist=zeros(sizeselect,1);varnames=(1:sizeselect)';phist=zeros(samplesize,101);
    PostSumInclusion=zeros(sizeselect,1);PostSumEffect=zeros(sizeselect,1);PostSum=zeros(sizeselect,1);      
    varlocations=(1:sizeselect)';varhist=zeros(sizeselect,1);varhistpair=zeros(sizeselect,1);   
    varcrosshist=zeros(sizeselect,sizeselect);     
    probhist=zeros(samplesize,1); 
    vars=[1 2 3 4 199]; % INITIALISE VECTOR OF SELECTED VARIABLES      % round(sizeselect*rand(1)-0.5)+1;
    vardimension=length(vars);nrbetas=vardimension; % NUMBER OF SELECTION VARS = NUMBER OF BETA'S = DIMENSION-1  
    dimension=vardimension+1;                       % NUMBER OF BETA'S FOR VARS SELECTED + 1 (I.E. SELECTION MODEL DIMENSION SPACE = VARS + 1 FOR INTERCEPT)
    isotopedimension=sum(mod(vars,2)==1);
    
    % INITIALISE BETASIGMA VECTOR (VECTOR OF PRIOR STANDARD DEVIATION ACROSS FOR SELECTION VARIABLES)  
        
    betasigma=[priorsigmaint ; ones(vardimension,1)];
        
        % INITIALISATION OF BETA'S (ignoring random effect)
 
        psii=[ones(samplesize,1) xselect(:,vars)];
        beta=logistic_ml(y,psii(:,2:end),0,0);  % ml - estimates - penalisation=0
        beta=[beta(1); beta(2:end)]; % initialise with all random and fixed effects =0
        
        % INITIALISE ZAUX (INITIALISE FIRST - THEN ALSO ABLE TO INITIALISE KOLMOGOROV-SMIRNOV)
        
        % FIRST INITIALISE LINEAR PREDICTOR
        linpred=ones(samplesize,1)*0;   % SET UP MEAN ZERO AND STD = 1, (SIMULATE FROM N(0,1)  (CONDITIONAL NORMAL MODELLING - PROBIT))
        lambdaa=ones(samplesize,1);     % LAMBDAA VECTOR = 1 FOR PROBIT
        
        % UPDATE AUXILIARY VARIABLE BASED ON CURRENT LINEAR PREDICTOR
        
        linpredpos=linpred(y==1);linpredneg=linpred(y==0);lambdaapos=lambdaa(y==1);lambdaaneg=lambdaa(y==0);
        
        zauxposincorrect=ones(sum(y==1),1);zauxpos=zauxposincorrect;
        it=0;
        while (sum(zauxposincorrect)>0) && (it <1000);
            it=it+1;
            zauxpos(zauxposincorrect==1)=normrnd(linpredpos(zauxposincorrect==1),sqrt(lambdaapos(zauxposincorrect==1)));zauxposincorrect=zauxpos<0;
        end;
        
        zauxnegincorrect=ones(sum(y==0),1);zauxneg=zauxnegincorrect;
        it=0;
        while (sum(zauxnegincorrect)>0) && (it <1000);
            it=it+1;
            zauxneg(zauxnegincorrect==1)=normrnd(linpredneg(zauxnegincorrect==1),sqrt(lambdaaneg(zauxnegincorrect==1)));zauxnegincorrect=zauxneg>=0;
        end;
        
        zaux=[zauxneg ; zauxpos];
        

% SET PRIOR ON DIMENSION PARAMETER
pp=zeros(maxdim+1,1);
pp(1:end)=1;

% SET BIRTH, DEATH, MOVE PRIOR PROBABILITIES
clear bk dk
if maxdimcounter>1;
bk(2:(maxdimcounter))=ones(maxdimcounter-1,1)./3;bk(1)=1.0;bk(maxdimcounter+1)=0;    % BIRTH PRIOR PROBS
dk(2:(maxdimcounter))=ones(maxdimcounter-1,1)./3;dk(1)=0  ;dk(maxdimcounter+1)=1;  % DEATH PRIOR PROBS
else
bk(1)=1;bk(2)=0;    % BIRTH PRIOR PROBS
dk(1)=0;dk(2)=1;    % DEATH PRIOR PROBS
end


start.recording=drop;prob=zeros(samplesize,1);


% UPDATE LAMBDA  (KOLMOGOROV-SMIRNOV SAMPLING) - REQUIRED TO TURN PROBIT INTO LOGIT

% INITIALISE LINEAR PREDICTOR
linpred=psii*beta;
r2=(zaux-linpred).^2;

for i=1:samplesize; % UPDATE HYPERPRIOR TO GENERATE LOGISTIC DISTRIBUTION AS MIXTURE OF NORMALS
    lambdaa(i)=sample_ks(r2(i));
end;

% UPDATE AUXILIARY VARIABLE BASED ON CURRENT LINEAR PREDICTOR AND KOLMOGOROV-SMIRNOV  (BASED ON ERROR FUNCTION)

linpredpos=linpred(y==1);linpredneg=linpred(y==0);lambdaapos=lambdaa(y==1);lambdaaneg=lambdaa(y==0);

PHIl = normcdf((0-linpredpos)./sqrt(lambdaapos));
PHIr = normcdf((1E+100-linpredpos)./sqrt(lambdaapos));
out1 = linpredpos + sqrt(lambdaapos).*(sqrt(2)*erfinv(2*(PHIl+(PHIr-PHIl).*rand(sum(y==1),1))-1) );

PHIl = normcdf((-1E+100-linpredneg)./sqrt(lambdaaneg));
PHIr = normcdf((0-linpredneg)./sqrt(lambdaaneg));
out2 = linpredneg + sqrt(lambdaaneg).*(sqrt(2)*erfinv(2*(PHIl+(PHIr-PHIl).*rand(sum(y==0),1))-1) );

zaux=[out2 ; out1];

% UPDATE BETWEEN-COEFFICIENT VARIANCE - SELECTED VARIABLES

if vardimension>0;
    if sum(mod(vars,2))~=length(vars) && sum(mod(vars,2))~=0
    vv1=sum((beta(1+find(mod(vars,2)==1))).^2)/(length(vars(mod(vars,2)==1)));
    vv2=sum((beta(1+find(mod(vars,2)==0))).^2)/(length(vars(mod(vars,2)==0)));
    elseif sum(mod(vars,2))==length(vars)
    vv1=sum((beta(1+find(mod(vars,2)==1))).^2)/(length(vars(mod(vars,2)==1)));
    vv2=0;
    else
    vv1=0;
    vv2=sum((beta(1+find(mod(vars,2)==0))).^2)/(length(vars(mod(vars,2)==0)));
    end;
else
    vv1=0;
    vv2=0;
end;

nuprior1=2*priorshapegamma;
sigmasqprior1=(priorscalegamma/priorshapegamma);
nuposterior1=(length(vars(mod(vars,2)==1)))+nuprior1;
sigmasqposterior1=(nuprior1*sigmasqprior1+(length(vars(mod(vars,2)==1)))*vv1/scalesquared1)/(nuprior1+(length(vars(mod(vars,2)==1))));
betasigmavalue1=sqrt(scalesquared1)*sqrt((nuposterior1*sigmasqposterior1)/chi2rnd(nuposterior1));
betasigma(1+find(mod(vars,2)==1))=betasigmavalue1;clear vv1 nuposterior1 sigmasqposterior1;

nuprior2=2*priorshapegamma;
sigmasqprior2=(priorscalegamma/priorshapegamma);
nuposterior2=(length(vars(mod(vars,2)==0)))+nuprior2;
sigmasqposterior2=(nuprior2*sigmasqprior2+(length(vars(mod(vars,2)==0)))*vv2/scalesquared2)/(nuprior2+(length(vars(mod(vars,2)==0))));
betasigmavalue2=sqrt(scalesquared2)*sqrt((nuposterior2*sigmasqposterior2)/chi2rnd(nuposterior2));
betasigma(1+find(mod(vars,2)==0))=betasigmavalue2;clear vv2 nuposterior2 sigmasqposterior2;


% UPDATE V-MATRIX, M-VECTOR and BETA  GIVEN CURRENT VAR PREDICTOR SELECTION

vvsinv=(psii'*diag(1./lambdaa)*psii+diag(1./(betasigma.^2)));
vvs=inv(vvsinv);
mms=vvsinv\(psii'*diag(1./lambdaa)*zaux);
bbs=(zaux'*diag(1./lambdaa)*zaux-mms'*vvsinv*mms)/2;

beta=mvnrnd(mms',(vvs+vvs')./2)'; 
