# Supplementary material for: Bayesian variable selection logistic regression with paired proteomic measurements
Source: Biom J. 2018 Jun 25;60(5):1003–20. doi: 10.1002/bimj.201700182 (PMC6175404; doi:10.1002/bimj.201700182)
Supplement: Supplementary file 3 — Supplementary Material [file BIMJ-60-1003-s003.zip › Data_and_code/Main_analysis/Code_MCMC_simulations_run.m]

%tic
fprintf('simulating...\n');
for i=1:1:nmcmc; % START OF SIMULATIONS LOOP
    
    if length(unique(vars))~=length(vars);
    error('vars selected not unique');
    end;
    
    if sum(mod(vars,2))~=isotopedimension;
    error('isotopedimension not correct');
    end;
    
    
    % UPDATE VARIABLE SELECTION SET  (BIRTH, DEATH or MOVE STEP)
    
    randommove=rand(1); % randommove=0.9;
    if mod(i,10000)==0;
        fprintf('simulations=%g \n',i);
    end;
    if Printing;
        fprintf('i=%g \n',i);
        fprintf('randommove=%g \n',randommove);
        fprintf('nrvars=%g \n',length(vars));
        fprintf('vars=%g \n',vars);
        fprintf('betaselect=%g \n',beta((1+1):(1+nrbetas))');
        
    end; 

    
    if randommove <= bk(isotopedimension+1); % BIRTH UPDATE STEP (PROPOSAL)
        

        repeat=1;
        while repeat;
            testnumber=2*round(sizeselect/2*rand(1)-0.5)+1;
            varlocation=varlocations(testnumber);
            repeat=min(abs(vars-varlocation))<minimumvardistance;
        end;
         
        if randommove <= bk(isotopedimension+1)/2; % add only I
            dimensionnew=dimension+1;vardimensionnew=vardimension+1;isotopedimensionnew=isotopedimension+1;
            betasigmanew=[betasigma; betasigmavalue1];
            varlocation=varlocations(testnumber);
            varsnew=[vars varlocation]; 
            psiinew=[psii xselect(:,varlocation)];
            vvsinvnew=(psiinew'*diag(1./lambdaa)*psiinew+diag(1./(betasigmanew.^2))); 
            mmsnew=vvsinvnew\(psiinew'*diag(1./lambdaa)*zaux);
            bbsnew=(zaux'*diag(1./lambdaa)*zaux-mmsnew'*vvsinvnew*mmsnew)/2;
            bf=exp(bbs-bbsnew)*sqrt(det(vvsinv)/det(vvsinvnew))*(1/betasigmavalue1); 
            results.bfbirth1(i)=1;
            results.birthIpropose=results.birthIpropose+1;
        else % add both I and S   
            dimensionnew=dimension+2;vardimensionnew=vardimension+2;isotopedimensionnew=isotopedimension+1;        
            betasigmanew=[betasigma; betasigmavalue1;betasigmavalue2];               
            varlocation=varlocations(testnumber:(testnumber+1));               
            varsnew=[vars varlocation'];               
            psiinew=[psii xselect(:,varlocation)];               
            vvsinvnew=(psiinew'*diag(1./lambdaa)*psiinew+diag(1./(betasigmanew.^2)));                
            mmsnew=vvsinvnew\(psiinew'*diag(1./lambdaa)*zaux);                
            bbsnew=(zaux'*diag(1./lambdaa)*zaux-mmsnew'*vvsinvnew*mmsnew)/2;  
            bf=exp(bbs-bbsnew)*sqrt(det(vvsinv)/det(vvsinvnew))*(1/betasigmavalue1)*(1/betasigmavalue2); 
            results.bfbirth2(i)=1;
            results.birthISpropose=results.birthISpropose+1;
        end; 
                        
        
        
        

        randomnr=rand(1);
        if Printing;fprintf('BIRTH STEP \n');fprintf('varsnew=%g \n',varsnew);end;
 
        alphaa=(pp(isotopedimensionnew+1)/pp(isotopedimension+1))*(dk(isotopedimensionnew+1)/bk(isotopedimension+1))*bf;
        alphaa=min([1 ; alphaa]);if Printing;fprintf('alphaa=%g   randomnr=%g \n',alphaa,randomnr);end;
      
        if  (randomnr<=alphaa); % ACCEPT NEW MODEL PROPOSAL - BIRTH STEP
            if Printing;fprintf('ACCEPT BIRTH \n');end;
            psii=psiinew;betasigma=betasigmanew;vars=varsnew;dimension=dimensionnew;vardimension=vardimensionnew;isotopedimension=isotopedimensionnew;nrbetas=vardimension;
        
            % how often accepts births of I singletonins and births of IS
            % pairs
            if randommove <= bk(isotopedimension+1)/2;
                results.birthIaccept=results.birthIaccept+1;
            else
                results.birthISaccept=results.birthISaccept+1;
            end;
            

        else % REJECT
            if Printing;fprintf('REJECT BIRTH \n');end;
        end;
        
        
    elseif (bk(isotopedimension+1) < randommove)  && (randommove <= bk(isotopedimension+1)+dk(isotopedimension+1));  % DEATH UPDATE STEP (PROPOSAL)
       
         repeat=1;
         while repeat;
             varnumber=round((dimension-1)*rand(1)-0.5)+1;repeat=mod(vars(varnumber),2)==0;
        end;
       
       if mod(vars(varnumber),2)==1 && ismember(vars(varnumber)+1,vars)==0; % if I singleton 
            dimensionnew=dimension-1;vardimensionnew=vardimension-1;isotopedimensionnew=isotopedimension-1;
            betasigmanew=betasigma;betasigmanew(1+varnumber)=[];
            varsnew=vars;varsnew(:,varnumber)=[];
            psiinew=psii;psiinew(:,1+varnumber)=[];
            vvsinvnew=(psiinew'*diag(1./lambdaa)*psiinew+diag(1./(betasigmanew.^2))); 
            mmsnew=vvsinvnew\(psiinew'*diag(1./lambdaa)*zaux);
            bbsnew=(zaux'*diag(1./lambdaa)*zaux-mmsnew'*vvsinvnew*mmsnew)/2;
            bf=exp(bbs-bbsnew)*sqrt(det(vvsinv)/det(vvsinvnew))*(betasigmavalue1); 
            results.bfdeath1(i)=1;
            results.deathIpropose=results.deathIpropose+1;
            
       elseif mod(vars(varnumber),2)==1 && ismember(vars(varnumber)+1,vars); % if IS pair
           varnumber2=find(vars==vars(varnumber)+1);   
           dimensionnew=dimension-2;vardimensionnew=vardimension-2;isotopedimensionnew=isotopedimension-1;
           betasigmanew=betasigma;betasigmanew([varnumber varnumber2]+1)=[];              
           varsnew=vars;varsnew(:,[varnumber varnumber2])=[];   
           psiinew=psii;psiinew(:,[varnumber varnumber2]+1)=[];              
           vvsinvnew=(psiinew'*diag(1./lambdaa)*psiinew+diag(1./(betasigmanew.^2))); % vvsnew=inv(vvsinvnew);               
           mmsnew=vvsinvnew\(psiinew'*diag(1./lambdaa)*zaux);
           bbsnew=(zaux'*diag(1./lambdaa)*zaux-mmsnew'*vvsinvnew*mmsnew)/2;   
           bf=exp(bbs-bbsnew)*sqrt(det(vvsinv)/det(vvsinvnew))*(betasigmavalue1)*(betasigmavalue2); 
           results.bfdeath2(i)=1;
           results.deathISpropose=results.deathISpropose+1;
           
      end;
       
       
       
        randomnr=rand(1);
        if Printing;
            fprintf('DEATH STEP \n');
            fprintf('varsnew=%g \n',varsnew);
        end;
        
        alphaa=(pp(isotopedimensionnew+1)/pp(isotopedimension+1))*(bk(isotopedimensionnew+1)/dk(isotopedimension+1))*bf;
        alphaa=min([1 ; alphaa]);if Printing;fprintf('alphaa=%g   randomnr=%g \n',alphaa,randomnr);end;
      
        if  (randomnr<=alphaa); % ACCEPT NEW MODEL PROPOSAL - DEATH STEP
            if Printing;fprintf('ACCEPT DEATH \n');end;
            
            if ismember(vars(varnumber)+1,vars)==0;
                results.deathIaccept=results.deathIaccept+1;
            else
                results.deathISaccept=results.deathISaccept+1;
            end;
            
            psii=psiinew;betasigma=betasigmanew;vars=varsnew;dimension=dimensionnew;vardimension=vardimensionnew;isotopedimension=isotopedimensionnew;nrbetas=vardimension;   
        else % REJECT
            if Printing;fprintf('REJECT DEATH \n');end;
        end;
        
         
    elseif (bk(isotopedimension+1)+dk(isotopedimension+1) < randommove)  && (randommove <= bk(isotopedimension+1)+2*dk(isotopedimension+1)); % CHANGE UPDATE STEP (PROPOSAL)
    
    % if there are both I singletons and IS pairs in current set 
    if (sum(mod(vars,2))~=length(vars)) &&  (any(ismember(vars(mod(vars,2)==1),vars(mod(vars,2)==0)-1)==0)) &&  (any(ismember(vars(mod(vars,2)==1),vars(mod(vars,2)==0)-1)==1))
    
    if randommove <= 5/2*(bk(isotopedimension+1)); % change I singleton to IS (add corresponding S)
        repeat=1;
        while repeat;
            varnumber=round((dimension-1)*rand(1)-0.5)+1;repeat=(mod(vars(varnumber),2)==0) || (ismember(vars(varnumber)+1,vars)==1);
        end;
       
        %if mod(vars(varnumber),2)==1 && ismember(vars(varnumber)+1,vars)==0; 
            testnumber=find(varlocations==vars(varnumber)+1);
            dimensionnew=dimension+1;vardimensionnew=vardimension+1;isotopedimensionnew=isotopedimension;
            betasigmanew=[betasigma; betasigmavalue2];
            varlocation=varlocations(testnumber);
            varsnew=[vars varlocation]; 
            psiinew=[psii xselect(:,varlocation)];
            vvsinvnew=(psiinew'*diag(1./lambdaa)*psiinew+diag(1./(betasigmanew.^2))); 
            mmsnew=vvsinvnew\(psiinew'*diag(1./lambdaa)*zaux);
            bbsnew=(zaux'*diag(1./lambdaa)*zaux-mmsnew'*vvsinvnew*mmsnew)/2;
            bf=exp(bbs-bbsnew)*sqrt(det(vvsinv)/det(vvsinvnew))*(1/betasigmavalue2);
            results.bfchange1(i)=1;
            results.changeISpropose=results.changeISpropose+1;
            proposal=((sum(ismember(vars(varnumber)+1,vars)==0))/(sum(ismember(vars(varnumber)+1,vars))+1));
            alphaa=bf*proposal;
            if vars(varnumber)==1;  
            results.CP153=[results.CP153;2];
            results.CBF153=[results.CBF153;alphaa];
            elseif vars(varnumber)==5; 
            results.CPn=[results.CPn;2];
            results.CBFn=[results.CBFn;alphaa];
            elseif vars(varnumber)==3; 
            results.CP3=[results.CP3;2];
            results.CBF3=[results.CBF3;alphaa];
            end;
    else % change IS pair to I singleton (remove corresponding S)
          repeat=1;
          while repeat;
            varnumber=round((dimension-1)*rand(1)-0.5)+1;repeat=(mod(vars(varnumber),2)==0) || (ismember(vars(varnumber)+1,vars)==0);
          end;
        
            varnumber2=find(vars==vars(varnumber)+1);    
            dimensionnew=dimension-1;vardimensionnew=vardimension-1;isotopedimensionnew=isotopedimension;         
            betasigmanew=betasigma;betasigmanew(1+varnumber2)=[];            
            varsnew=vars;varsnew(:,varnumber2)=[];
            psiinew=psii;psiinew(:,1+varnumber2)=[];            
            vvsinvnew=(psiinew'*diag(1./lambdaa)*psiinew+diag(1./(betasigmanew.^2)));              
            mmsnew=vvsinvnew\(psiinew'*diag(1./lambdaa)*zaux);           
            bbsnew=(zaux'*diag(1./lambdaa)*zaux-mmsnew'*vvsinvnew*mmsnew)/2;    
            bf=exp(bbs-bbsnew)*sqrt(det(vvsinv)/det(vvsinvnew))*(betasigmavalue2); 
            results.bfchange2(i)=1;
            results.changeIpropose=results.changeIpropose+1;
            proposal=((sum(ismember(vars(varnumber)+1,vars)))/(sum(ismember(vars(varnumber)+1,vars)==0)+1));
            alphaa=bf*proposal;
            if vars(varnumber)==1;  
            results.CP153=[results.CP153;1];
            results.CBF153=[results.CBF153;alphaa];
            elseif vars(varnumber)==5; 
            results.CPn=[results.CPn;1];
            results.CBFn=[results.CBFn;alphaa];
            elseif vars(varnumber)==3; 
            results.CP3=[results.CP3;1];
            results.CBF3=[results.CBF3;alphaa];
            end;
    end;
       
    %if there are only I singletons in current set
    elseif sum(mod(vars,2))==length(vars);
        repeat=1;
        while repeat;
            varnumber=round((dimension-1)*rand(1)-0.5)+1;repeat=(mod(vars(varnumber),2)==0) || (ismember(vars(varnumber)+1,vars)==1);
        end;
       
            testnumber=find(varlocations==vars(varnumber)+1);
            dimensionnew=dimension+1;vardimensionnew=vardimension+1;isotopedimensionnew=isotopedimension;
            betasigmanew=[betasigma; betasigmavalue2];
            varlocation=varlocations(testnumber);
            varsnew=[vars varlocation]; 
            psiinew=[psii xselect(:,varlocation)];
            vvsinvnew=(psiinew'*diag(1./lambdaa)*psiinew+diag(1./(betasigmanew.^2))); 
            mmsnew=vvsinvnew\(psiinew'*diag(1./lambdaa)*zaux);
            bbsnew=(zaux'*diag(1./lambdaa)*zaux-mmsnew'*vvsinvnew*mmsnew)/2;
            bf=exp(bbs-bbsnew)*sqrt(det(vvsinv)/det(vvsinvnew))*(1/betasigmavalue2);
            results.bfchange1(i)=1;
            results.changeISpropose=results.changeISpropose+1; 
            proposal=((sum(ismember(vars(varnumber)+1,vars)==0))/(sum(ismember(vars(varnumber)+1,vars))+1))*1/6;
            alphaa=bf*proposal;
            if vars(varnumber)==1;  
            results.CP153=[results.CP153;2];
            results.CBF153=[results.CBF153;alphaa];
            elseif vars(varnumber)==5; 
            results.CPn=[results.CPn;2];
            results.CBFn=[results.CBFn;alphaa];
            elseif vars(varnumber)==3; 
            results.CP3=[results.CP3;2];
            results.CBF3=[results.CBF3;alphaa];
            end;
        
        
    else %if there are only IS pairs in current set
        repeat=1;
          while repeat;
            varnumber=round((dimension-1)*rand(1)-0.5)+1;repeat=(mod(vars(varnumber),2)==0) || (ismember(vars(varnumber)+1,vars)==0);
          end;
        
            varnumber2=find(vars==vars(varnumber)+1);    
            dimensionnew=dimension-1;vardimensionnew=vardimension-1;isotopedimensionnew=isotopedimension;         
            betasigmanew=betasigma;betasigmanew(1+varnumber2)=[];            
            varsnew=vars;varsnew(:,varnumber2)=[];
            psiinew=psii;psiinew(:,1+varnumber2)=[];            
            vvsinvnew=(psiinew'*diag(1./lambdaa)*psiinew+diag(1./(betasigmanew.^2)));              
            mmsnew=vvsinvnew\(psiinew'*diag(1./lambdaa)*zaux);           
            bbsnew=(zaux'*diag(1./lambdaa)*zaux-mmsnew'*vvsinvnew*mmsnew)/2;    
            bf=exp(bbs-bbsnew)*sqrt(det(vvsinv)/det(vvsinvnew))*(betasigmavalue2); 
            results.bfchange2(i)=1;
            results.changeIpropose=results.changeIpropose+1;
            proposal=((sum(ismember(vars(varnumber)+1,vars)))/(sum(ismember(vars(varnumber)+1,vars)==0)+1))*1/6;
            alphaa=bf*proposal;
            if vars(varnumber)==1;  
            results.CP153=[results.CP153;1];
            results.CBF153=[results.CBF153;alphaa];
            elseif vars(varnumber)==5; 
            results.CPn=[results.CPn;1];
            results.CBFn=[results.CBFn;alphaa];
            elseif vars(varnumber)==3; 
            results.CP3=[results.CP3;1];
            results.CBF3=[results.CBF3;alphaa];
            end;
        
    end;
      
        
        alphaa=min([1 ; alphaa]);

        
        randomnr=rand(1);
        if Printing;
            fprintf('CHANGE STEP \n');fprintf('varsnew=%g \n',varsnew);fprintf('alphaa=%g   randomnr=%g \n',alphaa,randomnr);
        end;
        
        if vars(varnumber)==1;  
        results.A153=[results.A153;(randomnr<=alphaa)+0];
        elseif vars(varnumber)==5; 
        results.An=[results.An;(randomnr<=alphaa)+0];
        elseif vars(varnumber)==3; 
        results.A3=[results.A3;(randomnr<=alphaa)+0];
        end;
        
  %keyboard;       
        if  (randomnr<=alphaa); % ACCEPT NEW MODEL
            if Printing;fprintf('ACCEPT CHANGE \n');end;
            
            if ismember(vars(varnumber)+1,vars)==0;
                results.changeISaccept=results.changeISaccept+1;
            else
                results.changeIaccept=results.changeIaccept+1;
            end;
            
            
            if vars(varnumber)==1;
                  if ismember(vars(varnumber)+1,vars)==0;
                      results.C153=[results.C153;2];
                  else
                      results.C153=[results.C153;1];
                  end;
                  results.BF153=[results.BF153; bf];
                  results.sigma153=[results.sigma153; betasigmavalue2];
                  results.randomnr153=[results.randomnr153; randomnr];
            end;     
            if vars(varnumber)==3;
                  if ismember(vars(varnumber)+1,vars)==0;
                      results.C301=[results.C301;2];
                  else
                      results.C301=[results.C301;1];
                  end;
                  results.BF301=[results.BF301; bf];
                  results.sigma301=[results.sigma301; betasigmavalue2];
                  results.randomnr301=[results.randomnr301; randomnr];
            end;      
            if vars(varnumber)==5;
                  if ismember(vars(varnumber)+1,vars)==0;
                      results.C1359=[results.C1359;2];
                  else
                      results.C1359=[results.C1359;1];
                  end;
                  results.BF1359=[results.BF1359; bf];
                  results.sigma1359=[results.sigma1359; betasigmavalue2];
                  results.randomnr1359=[results.randomnr1359; randomnr];
            end; 
            
            psii=psiinew;vars=varsnew;betasigma=betasigmanew;dimension=dimensionnew;vardimension=vardimensionnew;isotopedimension=isotopedimensionnew;nrbetas=vardimension;  
            
        else
            if Printing;fprintf('REJECT CHANGE \n');end;
        end;
    
    
    end;
    
    % UPDATE V-MATRIX, M-VECTOR and BETA  GIVEN CURRENT VAR PREDICTOR SELECTION AND GIVEN CURRENT VARIANCES
    
    vvsinv=(psii'*diag(1./lambdaa)*psii+diag(1./(betasigma.^2)));
    vvs=inv(vvsinv);
    mms=vvsinv\(psii'*diag(1./lambdaa)*zaux); 
    
    beta=mvnrnd(mms',(vvs+vvs')./2)'; 

    
    if mod(i,1)==0;% UPDATE VARIANCES BLOCK 
        
% UPDATE BETWEEN-COEFFICIENT VARIANCE - SELECTED VARIABLES
if vardimension>0;
    if sum(mod(vars,2))~=length(vars) && sum(mod(vars,2))~=0
    vv1=sum((beta(1+find(mod(vars,2)==1))).^2)/(length(vars(mod(vars,2)==1)));
    vv2=sum((beta(1+find(mod(vars,2)==0))).^2)/(length(vars(mod(vars,2)==0)));
    elseif sum(mod(vars,2))==length(vars)
    vv1=sum((beta(1+find(mod(vars,2)==1))).^2)/(length(vars(mod(vars,2)==1)));
    vv2=0;
    else
    vv1=0;
    vv2=sum((beta(1+find(mod(vars,2)==0))).^2)/(length(vars(mod(vars,2)==0)));
    end;
else
    vv1=0;
    vv2=0;
end;

nuprior1=2*priorshapegamma;
sigmasqprior1=(priorscalegamma/priorshapegamma);
nuposterior1=(length(vars(mod(vars,2)==1)))+nuprior1;
sigmasqposterior1=(nuprior1*sigmasqprior1+(length(vars(mod(vars,2)==1)))*vv1/scalesquared1)/(nuprior1+(length(vars(mod(vars,2)==1))));
betasigmavalue1=sqrt(scalesquared1)*sqrt((nuposterior1*sigmasqposterior1)/chi2rnd(nuposterior1));
betasigma(1+find(mod(vars,2)==1))=betasigmavalue1;clear vv1 nuposterior1 sigmasqposterior1;

nuprior2=2*priorshapegamma;
sigmasqprior2=(priorscalegamma/priorshapegamma);
nuposterior2=(length(vars(mod(vars,2)==0)))+nuprior2;
sigmasqposterior2=(nuprior2*sigmasqprior2+(length(vars(mod(vars,2)==0)))*vv2/scalesquared2)/(nuprior2+(length(vars(mod(vars,2)==0))));
betasigmavalue2=sqrt(scalesquared2)*sqrt((nuposterior2*sigmasqposterior2)/chi2rnd(nuposterior2));
betasigma(1+find(mod(vars,2)==0))=betasigmavalue2;clear vv2 nuposterior2 sigmasqposterior2;


% UPDATE V-MATRIX, M-VECTOR and BETA  GIVEN CURRENT VAR PREDICTOR SELECTION (UPDATE BECAUSE BF IS CONDITIONAL ON VARIANCE)
            
vvsinv=(psii'*diag(1./lambdaa)*psii+diag(1./(betasigma.^2)));     
vvs=inv(vvsinv);     
mms=vvsinv\(psii'*diag(1./lambdaa)*zaux);
   
beta=mvnrnd(mms',(vvs+vvs')./2)'; 
%beta=mms%%%%%%%%%%%%%%%%
        
% UPDATE BETWEEN-COEFFICIENT VARIANCE - SELECTED VARIABLES

if vardimension>0;
    if sum(mod(vars,2))~=length(vars) && sum(mod(vars,2))~=0
    vv1=sum((beta(1+find(mod(vars,2)==1))).^2)/(length(vars(mod(vars,2)==1)));
    vv2=sum((beta(1+find(mod(vars,2)==0))).^2)/(length(vars(mod(vars,2)==0)));
    elseif sum(mod(vars,2))==length(vars)
    vv1=sum((beta(1+find(mod(vars,2)==1))).^2)/(length(vars(mod(vars,2)==1)));
    vv2=0;
    else
    vv1=0;
    vv2=sum((beta(1+find(mod(vars,2)==0))).^2)/(length(vars(mod(vars,2)==0)));
    end;
else
    vv1=0;
    vv2=0;
end;

nuprior1=2*priorshapegamma;
sigmasqprior1=(priorscalegamma/priorshapegamma);
nuposterior1=(length(vars(mod(vars,2)==1)))+nuprior1;
betasigmavalueprior1=sqrt(scalesquared1)*sqrt((nuprior1*sigmasqprior1)/chi2rnd(nuprior1));
sigmasqposterior1=(nuprior1*sigmasqprior1+(length(vars(mod(vars,2)==1)))*vv1/scalesquared1)/(nuprior1+(length(vars(mod(vars,2)==1))));
betasigmavalue1=sqrt(scalesquared1)*sqrt((nuposterior1*sigmasqposterior1)/chi2rnd(nuposterior1));
betasigma(1+find(mod(vars,2)==1))=betasigmavalue1;clear vv1 nuprior1 sigmasqprior1 nuposterior1 sigmasqposterior1;

nuprior2=2*priorshapegamma;
sigmasqprior2=(priorscalegamma/priorshapegamma);
betasigmavalueprior2=sqrt(scalesquared2)*sqrt((nuprior2*sigmasqprior2)/chi2rnd(nuprior2));
nuposterior2=(length(vars(mod(vars,2)==0)))+nuprior2;
sigmasqposterior2=(nuprior2*sigmasqprior2+(length(vars(mod(vars,2)==0)))*vv2/scalesquared2)/(nuprior2+(length(vars(mod(vars,2)==0))));
betasigmavalue2=sqrt(scalesquared2)*sqrt((nuposterior2*sigmasqposterior2)/chi2rnd(nuposterior2));
%betasigmavalue2=sqrt(0.025);betasigmavalue1=betasigmavalue2;
betasigma(1+find(mod(vars,2)==0))=betasigmavalue2;clear vv2 nuprior2 sigmasqprior2 nuposterior2 sigmasqposterior2;

        
    end; % END UPDATE VARIANCES BLOCK
    
    % UPDATE LINEAR PREDICTOR and KOLMOGOROV_SMIRNOW
    
    linpred=psii*beta;
    r2=(zaux-linpred).^2;
    
    for ii=1:samplesize;
        lambdaa(ii)=sample_ks(r2(ii));
    end; 
    
    
    % UPDATE AUXILIARY VARIABLE BASED ON CURRENT LINEAR PREDICTOR
    
    linpredpos=linpred(y==1);linpredneg=linpred(y==0);lambdaapos=lambdaa(y==1);lambdaaneg=lambdaa(y==0);
    
    PHIl = normcdf((0-linpredpos)./sqrt(lambdaapos));
    PHIr = normcdf((1E+100-linpredpos)./sqrt(lambdaapos));
    out1 = linpredpos + sqrt(lambdaapos).*(sqrt(2)*erfinv(2*(PHIl+(PHIr-PHIl).*rand(sum(y==1),1))-1) );
    
    PHIl = normcdf((-1E+100-linpredneg)./sqrt(lambdaaneg));
    PHIr = normcdf((0-linpredneg)./sqrt(lambdaaneg));
    out2 = linpredneg + sqrt(lambdaaneg).*(sqrt(2)*erfinv(2*(PHIl+(PHIr-PHIl).*rand(sum(y==0),1))-1) );
    
    zaux=[out2 ; out1];
    
    vvsinv=(psii'*diag(1./lambdaa)*psii+diag(1./(betasigma.^2)));
    mms=vvsinv\(psii'*diag(1./lambdaa)*zaux);
    bbs=(zaux'*diag(1./lambdaa)*zaux-mms'*vvsinv*mms)/2;
    
    if Printing;
        fprintf('nr of vars=%g \n',nrbetas);
        fprintf('vars=%g \n',vars);
        fprintf('*************************************************************** \n');
    end;
    
    if i > start.recording;
        nn=nn+1;
        if mod(nn,10)==0 && nn>50;
            
            vvs=inv(vvsinv);
            beta=mvnrnd(mms',(vvs+vvs')./2)'; 

            results.vv1=[results.vv1 sum((beta(1+find(mod(vars,2)==1))).^2)/(length(vars(mod(vars,2)==1)))];
            results.nrvars=[results.nrvars vardimension];
            results.nrisotopes=[results.nrisotopes isotopedimension];
            logmarginal=-bbs+log(sqrt(det(vvs)))-log(prod(betasigma));
            results.logmarginal=[results.logmarginal logmarginal];
            results.betasigma1=[results.betasigma1 betasigmavalue1];
            results.betasigma2=[results.betasigma2 betasigmavalue2];
            results.betasigmaprior1=[results.betasigmaprior1 betasigmavalueprior1];
            results.betasigmaprior2=[results.betasigmaprior2 betasigmavalueprior2];
            results.priorscalegamma=[results.priorscalegamma priorscalegamma];
            results.priorshapegamma=[results.priorshapegamma priorshapegamma];
            linpred=psii*beta;linpredpos=linpred(linpred>0);linpredneg=linpred(linpred<=0);
            llnpneg=((y(linpred<=0).*( linpredneg - log(1+exp(linpredneg))  )   )+((1-y(linpred<=0)).*log(1./(1+exp(linpredneg)))));
            llnppos=((y(linpred>0).*log(   1./(1+exp(-linpredpos))     ) )      +((1-y(linpred>0)).*(    -linpredpos-log(1+exp(-linpredpos))       )            ));
            loglik=sum(llnpneg)+sum(llnppos);    % CALCULATION TO PREVENT LOG(0)
            results.deviance=[results.deviance -2*loglik];
            prob(linpred>0,:)=1./(1+exp(-linpredpos))  ;
            prob(linpred<=0)=exp(linpredneg)./(1+exp(linpredneg));
            greaterorequal=prob*ones(1,101)>=ones(samplesize,1)*((0:100)/100);
            smaller=prob*ones(1,101)<ones(samplesize,1)*((1:101)/100);
            phist=phist+greaterorequal.*smaller;%keyboard; 
            addprob=prob;
            probhist=probhist+addprob;
            
            if vardimension>0;
  
            addhist=sum((varlocations*ones(1,vardimension))==ones(length(varlocations),1)*vars,2);
            varhist=varhist+addhist; % MARGINAL VAR HIST PROFILE
            PostSumInclusion_temp=addhist./sum(addhist);
            PostSumInclusion=PostSumInclusion+PostSumInclusion_temp;
            
            %PostSumInclusion_temp=addhist;
            %PostSumInclusion_temp(vars(mod(vars,2)==1))=addhist(vars(mod(vars,2)==1))./sum(addhist(vars(mod(vars,2)==1)));
            %PostSumInclusion(vars(mod(vars,2)==1))=PostSumInclusion(vars(mod(vars,2)==1))+PostSumInclusion_temp(vars(mod(vars,2)==1));
            %PostSumInclusion_temp(vars(mod(vars,2)==0))=addhist(vars(mod(vars,2)==0))./sum(addhist(vars(mod(vars,2)==0)));
            %PostSumInclusion(vars(mod(vars,2)==0))=PostSumInclusion(vars(mod(vars,2)==0))+PostSumInclusion_temp(vars(mod(vars,2)==0));
            
            addhistpair=repmat(addhist(2:2:length(addhist)).*addhist(1:2:length(addhist)),1,2)'; % how often both I and S are included
            addhistpair=addhistpair(:);
            varhistpair=varhistpair+addhistpair; 
            varcrosshist=varcrosshist+addhist*addhist'; % CROSSED TABULATION FOR VARIABLE SELECTION PROFILE (JOINT SELECTION OF VARS)
            addbeta=beta((1+1):(1+nrbetas)); 
            varbetahist(vars)=varbetahist(vars)+addbeta;  % MARGINAL LOGISTIC PREDICTION PROFILE 
            PostSumEffect_temp=abs(addbeta)./sum(abs(addbeta));
            PostSumEffect(vars)=PostSumEffect(vars)+PostSumEffect_temp;
            
            %PostSumEffect_temp1=abs(addbeta(mod(vars,2)==1))./sum(abs(addbeta(mod(vars,2)==1)));
            %PostSumEffect_temp2=abs(addbeta(mod(vars,2)==0))./sum(abs(addbeta(mod(vars,2)==0)));
            %PostSumEffect(vars(mod(vars,2)==1))=PostSumEffect(vars(mod(vars,2)==1))+PostSumEffect_temp1;
            %PostSumEffect(vars(mod(vars,2)==0))=PostSumEffect(vars(mod(vars,2)==0))+PostSumEffect_temp2;
            
            PostSum(vars)=PostSum(vars)+PostSumInclusion(vars).*PostSumEffect(vars);
            
            end;clear addhist addbeta PostSumEffect_temp PostSumEffect_temp1 PostSumEffect_temp2 PostSumInclusion_temp;
            results.phist=phist;
            results.varhist=varhist;
            results.varhistpair=varhistpair;
            results.varcrosshist=varcrosshist;
            results.varbetahist=varbetahist;
            results.PostSumEffect=PostSumEffect;
            results.PostSumInclusion=PostSumInclusion;
            results.PostSum=PostSum;
            results.probhist=probhist;
            
            if (mod(nn,10000)==0) && (Plotting==1);
                
                fprintf('i=%g \n',i);
                fprintf('randommove=%g \n',randommove);
                fprintf('vars=%g \n',vars);
                fprintf('betasigma1=%g \n',betasigmavalue1);
                fprintf('betasigma2=%g \n',betasigmavalue2);              
                fprintf('plotting \n');
                
        
                % figure
                subplot(2,4,1);plot(results.nrvars);title('nr vars');
                subplot(2,4,2);plot(results.nrisotopes);title('nr isotopes');
                subplot(2,4,3);semilogy(results.betasigma1);title('log10(sigma1)');
                subplot(2,4,4);semilogy(results.betasigma2);title('log10(sigma2)');
                subplot(2,4,5);plot(results.deviance);title('deviance');
                subplot(2,4,6);
                scatter(varlocations(1:end/2),(results.varhist(1:2:end))./length(results.nrvars),'k');
                hold on;
                scatter(varlocations(1:end/2),(results.varhist(1:2:end)-results.varhistpair(1:2:end))./length(results.nrvars),'b');
                hold on;
                scatter(varlocations(1:end/2),(results.varhistpair(1:2:end))./length(results.nrvars),'r');
                ylim([0 1]);
                xlim([0 varlocations(end/2+1)]);
                subplot(2,4,7);
                scatter(varlocations(1:2:end)/2,results.varbetahist(1:2:end)./length(results.nrvars));
                ylim([min(results.varbetahist./length(results.nrvars))-1 max(results.varbetahist./length(results.nrvars))+1 ]);
                subplot(2,4,8);
                scatter(varlocations(2:2:end)/2,results.varbetahist(2:2:end)./length(results.nrvars));
                ylim([min(results.varbetahist./length(results.nrvars))-1 max(results.varbetahist./length(results.nrvars))+1 ]);

                
                drawnow;
            end;
        end;
    end;
end;
%toc
