# Supplementary material for: Bayesian variable selection logistic regression with paired proteomic measurements
Source: Biom J. 2018 Jun 25;60(5):1003–20. doi: 10.1002/bimj.201700182 (PMC6175404; doi:10.1002/bimj.201700182)
Supplement: Supplementary file 3 — Supplementary Material [file BIMJ-60-1003-s003.zip › Data_and_code/Main_analysis/Code_simulations.m]

%%%%%%%%%%%%%%%% SIMULATION STUDY %%%%%%%%%%%%%%%%%%%%%%%%%%%%%%%%
clear
group = zeros(254,1);

% generate data for the first component 
sigma = 2.5; %noise standard deviation
noisy1 =   sigma*randn([length(group) 100]); 

% generate data for the secind component 
sigma = 2.5; %noise standard deviation
noisy2 =  sigma*randn([length(group) 100]); 

% standarsize data first component
prctiley=prctile(noisy1,[25 75]);
prctiley=(prctiley(2,:)-prctiley(1,:));
z1=(noisy1-repmat(median(noisy1),length(group),1))./(repmat(prctiley,size(noisy1,1),1));  

% standardize data second component
prctiley=prctile(noisy2,[25 75]);
prctiley=(prctiley(2,:)-prctiley(1,:));
z2=(noisy2-repmat(nanmedian(noisy2),length(group),1))./(repmat(prctiley,size(noisy2,1),1));        

% first scenario (a100 = 3.5)
z = 1 + 3.5*z1(:,100)

% second scenario (a1 = b1 = 2.5, a100 = 1.5)
z = 1 + 2.5*z1(:,1) + 2.5*z2(:,1) + 1.5*z1(:,100) 

% third scenario (a1 = 3.5, a30 = 2, a50 = a70 = 2.5, a100 = 1.5, b1 = 1.5,
% a30 = 1)
z = 1 + 3.5*z1(:,1) + 1.5*z2(:,1) + 2*z1(:,30) + 1*z2(:,30) + 2.5*z1(:,50) + 2.5*z1(:,70) + 1.5*z1(:,100) 


% simulate class outcome
pr = 1./(1+exp(-z))        
y = binornd(ones(length(group),1),pr)

% final paired data set and class outcome
data=zero(254,200);
data(:,1:2:2*100)=z1;    
data(:,2:2:2*100)=z2;  
group=y;
