# Supplementary material for: Bayesian variable selection logistic regression with paired proteomic measurements
Source: Biom J. 2018 Jun 25;60(5):1003–20. doi: 10.1002/bimj.201700182 (PMC6175404; doi:10.1002/bimj.201700182)
Supplement: Supplementary file 3 — Supplementary Material [file BIMJ-60-1003-s003.zip › Data_and_code/Main_analysis/leftmost_interval.m]

function testvalue=leftmost_interval(uu,lambdaa);

hh=0.5*log(2)+2.5*log(pi)-2.5*log(lambdaa)-(pi^2)/(2*lambdaa)+0.5*lambdaa;
llu=log(uu);
zz=1;
xx=exp(-(pi^2)/(2*lambdaa) );
kk=lambdaa/(pi^2);

jj=0;
stopping=1;
while stopping;
    
    jj=jj+1;
    zz=zz-kk*(xx^(jj^2-1));
    if hh+log(zz)>llu;testvalue=1;stopping=0;end;
    jj=jj+1;
    zz=zz+((jj+1)^2)*(xx^((jj+1)^2 - 1) );
    if hh+log(zz)<llu;testvalue=0;stopping=0;end;
       
end;
