# Supplementary material for: Bayesian variable selection logistic regression with paired proteomic measurements
Source: Biom J. 2018 Jun 25;60(5):1003–20. doi: 10.1002/bimj.201700182 (PMC6175404; doi:10.1002/bimj.201700182)
Supplement: Supplementary file 3 — Supplementary Material [file BIMJ-60-1003-s003.zip › Data_and_code/Main_analysis/logistic_ml.m]

function [betaa,prob,linpred,aic,dev,tr] = logistic_ml(group, data, gammaa, kappa,prior,starting,intercept)
% Logistische regressie met constante
% review date = 23/5/2008
%   group=group indicator 0 or 1
%   predicted is probability of group==1
%   gamma=shrinkage term intercept
%   kappa=shrinkage term(s) predictors  =  either scalar and expanded to length=nr. predictors  
%                                          otherwise vector of length=nr. predictors 
%   prior = 0 if no adjustment of intercept required, otherwise put prior=pi_1/pi_0
%   intercept = 0 then no intercept, otherwise yes
% we predict the probability of group==1

if nargin <3;gammaa=0;kappa = 0;starting=0;intercept=1;end
if nargin <4;kappa = 0;starting=0;intercept=1;end
if nargin <5;prior=0;starting=0;intercept=1;end
if nargin <6;starting=0;intercept=1;end
if nargin <7;intercept=1;end

if ~all(unique(group)==[0; 1]);error('incorrect coding of dummy outcome variable');end;
%if all(sort(group) == group);else error('error : data not sorted');end;
[gindex,ii,jj]=unique(group);
if any(unique(gindex)~=(unique(jj)-1));error('error: group indicators not contiguous'); end;clear ii jj;

y=group;X0=data;[m n] = size(X0);t=0*y+1;

if intercept==1;
    mx = mean(X0);
    X0 = X0 - repmat(mx, m, 1);
    X = [ones(m, 1), X0];
    n = n + 1;
else
    X=X0;
end;clear X0;

if starting==0; % Beginschatting
    p0 = (sum(y) + 1) / (sum(t) + 2);
    betaa = zeros(n, 1);
    if intercept==1;    betaa(1) = log(p0 / (1 - p0));end
else
betaa=zeros(n,1);
betaa(2:end)=starting(2:end);
betaa(1)=starting(1)+mx*betaa(2:end);
end;
%keyboard;

if length(kappa)>1;
    R=zeros(n,n);
    if intercept==1; 
        R(2:end,2:end)=diag(kappa);
    else
        R=diag(kappa);
    end
else
    R = kappa * eye(n);
end;
if intercept==1; R(1, 1) = gammaa;end;

repeat = 1;it = 0;  % Iteratief verbeteren

while repeat
    it = it + 1;
    z = X * betaa;
    betaa1 = betaa;
    p = 1 ./ (1 + exp(-z));
    mu = t .* p;
    w = mu .* (1 - p);
    W = repmat(w, 1, n);
    G0 = X' * (W .* X);
    G = G0 + R;
    betaa = G \ (X' * (y - mu + w .* z));
    da = max(abs(betaa-betaa1));
    %if it==50;keyboard;end;
    repeat = (((da / max(abs(betaa)) > 1e-4) & (it<50))&max(abs(betaa))<100);
    %hold on;plot(betaa);drawnow
    %   disp(da)
end; 
%keyboard;

if max(abs(betaa))>100;
    disp(sprintf('quasi-complete separation?'));%keyboard;
end;

z = X * betaa;p = 1 ./ (1 + exp(-z));

if intercept==1;
    betaa(1)=betaa(1)-mx*betaa(2:end);
    if prior==0; % no intercept adjustment
        logprior=0;
        prob=p;
        linpred=z;
    else % calculate logit(true prevalence)-logit(sample fraction prevalence)  for adjustment intercept
        logprior=log(prior);
        [prior,xout] =hist(group,unique(group));prior=prior';clear xout;
        prior= prior./m;
        prior=prior(2)/prior(1);logprior=logprior-log(prior);clear prior;
        linpred=betaa(1)+data*betaa(2:end);
        prob=exp(logprior+linpred)./(1+exp(logprior+linpred));
    end;
else
    prob=p;
end;

dev = bindev(y, t, prob);
tr = trace(inv(G) * G0);
aic = dev + 2 * tr;

function d = bindev(y, t, p)
  mu = t .* p;
  r = t - y;
  f1 = find(y > 0);
  f2 = find(y < t);
  d1 = sum(y(f1) .* log(y(f1) ./ mu(f1)));
  d2 = sum(r(f2) .* log(r(f2) ./ (t(f2) - mu(f2))));
  d = 2 * d1 + 2 * d2;
