# Supplementary material for: Bayesian variable selection logistic regression with paired proteomic measurements
Source: Biom J. 2018 Jun 25;60(5):1003–20. doi: 10.1002/bimj.201700182 (PMC6175404; doi:10.1002/bimj.201700182)
Supplement: Supplementary file 3 — Supplementary Material [file BIMJ-60-1003-s003.zip › Data_and_code/Main_analysis/rightmost_interval.m]

function testvalue=rightmost_interval(uu,lambdaa);

zz=1;
xx=exp(-0.5*lambdaa);

jj=0;

stopping=1;
while stopping;

    jj=jj+1;
    zz=zz-((jj+1)^2)*(xx^((jj+1)^2 - 1) );
    if zz>uu; testvalue=1; stopping=0;end;
    
    jj=jj+1;
    zz=zz+((jj+1)^2)*(xx^((jj+1)^2 - 1) );
    if zz<uu; testvalue=0;stopping=0;end;

end;
