# Supplementary material for: Bayesian variable selection logistic regression with paired proteomic measurements
Source: Biom J. 2018 Jun 25;60(5):1003–20. doi: 10.1002/bimj.201700182 (PMC6175404; doi:10.1002/bimj.201700182)
Supplement: Supplementary file 3 — Supplementary Material [file BIMJ-60-1003-s003.zip › Data_and_code/Main_analysis/sample_ks.m]

function lambdaa=sample_ks(r2);
% constructs a draw from the Kolmogorov Smirnov distribution
% draws lambdaa=(2*psi)^2, where psi is Kolmogorov-Smirnov distributed

rr=sqrt(r2);

it=1; %remove
testvalue=0;
while ~testvalue;
    yy=-1;
    while yy <=0;
        yy=normrnd(0,1,1,1);
        yy=yy^2;
%        if 1+(yy-sqrt(yy*(4*rr+yy)))/(2*rr) < 0;keyboard;end; %remove
        yy=1+(yy-sqrt(yy*(4*rr+yy)))/(2*rr);
    end;

    uu=rand(1);

    if uu<=1/(1+yy);
        lambdaa=rr/yy;
    else;
        lambdaa=rr*yy;
    end;

    uu=rand(1);
    if lambdaa>4/3;
        testvalue=rightmost_interval(uu,lambdaa);
    else;
        testvalue=leftmost_interval(uu,lambdaa);
    end;


    if testvalue & lambdaa<=0;keyboard;end;
    it=it+1; %remove
end;
