# Supplementary material for: Bayesian variable selection logistic regression with paired proteomic measurements
Source: Biom J. 2018 Jun 25;60(5):1003–20. doi: 10.1002/bimj.201700182 (PMC6175404; doi:10.1002/bimj.201700182)
Supplement: Supplementary file 3 — Supplementary Material [file BIMJ-60-1003-s003.zip › Data_and_code/README.txt]

================== README.TXT ==================

AUTHOR:  Alexia Kakourou

TITLE:    
"Bayesian variable selection with paired proteomic measurements"

CONTACT INFORMATION
Alexia Kakourou
a.a.kakourou@lumc.nl

DESCRIPTION:  
This directory contains 30 files for an implementation of the method:
"Bayesian variable selction with paired proteomic measurements"

Total No. of Files: 30
10  m-files   (MATLAB code)
6   mat-files (MATLAB data)
13  txt-files (README + data)
1   R-file    (R code)  

The filenames are as follows:

m-files:
Code_initialization_step_mcmc_run.m
Code_MCMC_simulations_run.m
Code_simulations.m
Code_Data_Analysis.m
logistic_ml.m
sample_ks.m
leftmost_interval.m
rightmost_interval.m
Code_Comparative_Analysis.m
Code_Sensitivity_Analysis.m

mat-files:
simulated_data_scenario_1.mat
simulated_data_scenario_2.mat
simulated_data_scenario_3.mat
results_sim_1.mat
results_sim_2.mat
results_sim_3.mat

txt-files:
README.txt
simulated_data_scenario_3.txt
simulated_group_scenario_3.txt
fold1.txt
fold2.txt
fold3.txt
fold4.txt
fold5.txt
fold6.txt
fold7.txt
fold8.txt
fold9.txt
fold10.txt

R-files:
SS_SGL.R


EXECUTION

MAIN ANALYSIS

1) Run "Code_Data_Analysis.m" to run the Bayesian variable selection approach and generate figures 2-6,8,9


COMPARATIVE ANALYSIS

1) Run "SS_SGL.R" to run the Stability Selection sparse group lasso (in R)

2) Run "Code_Comparative_Analaysis.m" to load results into Matlab, compare results between the two variable selection methods
and generate figure 7 and table 1 (in Matlab)


SENSITIVITY ANALYSIS

1) Run "Code_Sensitivity_Analaysis.m" to perform Sensitivity analysis and generate table 2
(Note that this is a rather time-consuming procedure consisting of partitioning the data into sub-data sets, running the variable 
selection approach separately for each partitioned data set, averaging results and comparing them to results based on full data)


The scripts have been developed and tested in MATLAB 2016b on a Windows 7 computer and have been run successfully 
in MATLAB R2013a on the Windows 10 operating system. The runtime for 200,000 simulations (with a burn in of 10000) 
was 1 hour on a Windows 7 computer with a i5-6200U CPU @ 2.30GHz


==============================================================================
