# Supplementary material for: Bayesian variable selection logistic regression with paired proteomic measurements
Source: Biom J. 2018 Jun 25;60(5):1003–20. doi: 10.1002/bimj.201700182 (PMC6175404; doi:10.1002/bimj.201700182)
Supplement: Supplementary file 3 — Supplementary Material [file BIMJ-60-1003-s003.zip › Data_and_code/Sensitivity_analysis/Code_Sensitivity_analysis.m]

%%%%%%%%%%%%%%%%%%%%%%% Sensitivity Analysis %%%%%%%%%%%%%%%%%%%%%%%%%%%%%%

% load data
clear
data_all=load('../Main_analysis/simulated_data_scenario_3.mat');

% partition data and re-run Bayesian approach for each partioned data set
for k=1:10
    sprintf('fold %g', k)
    fold=load(sprintf('fold%g.txt', k));
    data=data_all.data;
    data(fold,:)=[];
    group=data_all.group;
    group(fold)=[];
    Code_initialization_step_mcmc_run
    Code_MCMC_simulations_run
    save(['res_fold_' num2str(k) '.mat'],'results');
    eval(['results_' num2str(k) '=results.varhist;']);
end

lnrvars=length(results.nrvars);

% find which isotope clusters mostly selected

% based on full data
load('../Main_analysis/results_sim_3.mat');
t=(results.varhist(1:2:end))./length(results.nrvars);
[a,b]=sort(t,'descend');

% based on partitioned data sets
results_all=sum([results_1 results_2 results_3 results_4 results_5 results_6 results_7 results_8 results_9 results_10],2);
tt=(results_all(1:2:end))./(10*lnrvars);
[aa,bb]=sort(tt,'descend');

% investigate degree of agreement 
[~,b1]=ismember(b(1:7),bb);
test3=mean([results_1./(lnrvars) results_2./(lnrvars) results_3./(lnrvars) results_4./(lnrvars) results_5./(lnrvars) results_6./(lnrvars) results_7./(lnrvars) results_8./(lnrvars) results_9./(lnrvars) results_10./(lnrvars)],2);
test3=test3(1:2:end);
std3=std([results_1./(lnrvars) results_2./(lnrvars) results_3./(lnrvars) results_4./(lnrvars) results_5./(lnrvars) results_6./(lnrvars) results_7./(lnrvars) results_8./(lnrvars) results_9./(lnrvars) results_10./(lnrvars)],0,2);
std3=std3(1:2:end);

% create table 2
m = [(1:7)' b(1:7) b1 test3(b(1:7)) std3(b(1:7))];
cHeader = {'Rank (full)' 'Isotope nr' 'Rank (average)' 'P(isotope)' 'SE'}; 
commaHeader = [cHeader;repmat({','},1,numel(cHeader))]; 
commaHeader = commaHeader(:)';
textHeader = cell2mat(commaHeader);
fid = fopen('table2.csv','w'); 
fprintf(fid,'%s\n',textHeader);
fclose(fid);
dlmwrite('table2.csv',m,'-append');
